# Supplementary material for: Genome-wide analysis of hepatic DNA methylation reveals impact of epigenetic aging on xenobiotic metabolism and transport genes in an aged mouse model
Source: GeroScience. 2024 Apr 1;46(6):5967–80. doi: 10.1007/s11357-024-01137-9 (PMC11493898; doi:10.1007/s11357-024-01137-9)
Supplement: Supplementary file 2 — Supplementary file2 (XLSX 860 KB) [file 11357_2024_1137_MOESM2_ESM.xlsx]

## Sheet: Sheet1
chr	start	end	strand	pvalue	qvalue	meth.diff
chr17	47672651	47672651	*	2.25888e-22	1.8346e-16	23.2423
chr15	75998011	75998011	*	3.98651e-21	8.63169e-16	17.4846
chr19	41297497	41297497	*	2.1819e-21	8.63169e-16	-36.4254
chr19	61226635	61226635	*	5.31395e-21	8.63169e-16	20.1181
chr5	72580798	72580798	*	5.19155e-21	8.63169e-16	7.63583
chr6	101377707	101377707	*	4.61592e-19	6.2482e-14	10.2692
chr2	180642356	180642356	*	9.26578e-19	1.07506e-13	18.1803
chr4	20778079	20778079	*	1.77116e-18	1.59832e-13	8.00868
chr8	85700718	85700718	*	1.68464e-18	1.59832e-13	6.81172
chr6	67008986	67008986	*	2.33641e-18	1.89757e-13	-17.8382
chr9	90051995	90051995	*	1.00884e-17	6.82791e-13	-32.3764
chr9	91364897	91364897	*	9.58725e-18	6.82791e-13	11.0034
chr19	61226647	61226647	*	1.15521e-17	7.21714e-13	15.6427
chr8	69902545	69902545	*	2.90072e-17	1.68277e-12	10.7181
chr1	86018290	86018290	*	7.54393e-17	4.08464e-12	6.29454
chr19	40873456	40873456	*	1.0153e-16	5.15374e-12	9.45149
chr5	122423379	122423379	*	1.24156e-16	5.93151e-12	-23.2156
chr8	85700453	85700453	*	2.38476e-16	1.07602e-11	12.0521
chr11	84207987	84207987	*	3.55765e-16	1.47442e-11	-14.3485
chr2	74655579	74655579	*	3.6308e-16	1.47442e-11	17.1174
chr4	129239030	129239030	*	4.25486e-16	1.64556e-11	34.1007
chr2	24036601	24036601	*	5.61734e-16	2.07375e-11	-26.3399
chr17	29540717	29540717	*	3.3006e-15	1.1655e-10	-28.3093
chr2	32312448	32312448	*	4.24614e-15	1.43692e-10	4.4898
chr17	28926404	28926404	*	5.18791e-15	1.68539e-10	-23.9158
chr15	84557740	84557740	*	9.18214e-15	2.86826e-10	11.0904
chr6	145642155	145642155	*	1.35671e-14	4.08104e-10	-23.016
chr10	89873177	89873177	*	2.10448e-14	5.51355e-10	8.64123
chr17	70818154	70818154	*	2.10247e-14	5.51355e-10	9.55124
chr2	152414107	152414107	*	2.07075e-14	5.51355e-10	11.0248
chr8	120378641	120378641	*	2.01655e-14	5.51355e-10	-19.3119
chr3	107459256	107459256	*	2.44896e-14	6.21556e-10	4.40415
chr5	101664597	101664597	*	2.78177e-14	6.84628e-10	10.0295
chr15	84557755	84557755	*	3.10939e-14	7.42752e-10	7.67327
chr11	98982446	98982446	*	4.16606e-14	9.66731e-10	6.90332
chr5	115732603	115732603	*	4.73386e-14	1.06797e-09	7.29167
chr3	89831115	89831115	*	9.06643e-14	1.99013e-09	5.76923
chr4	123342595	123342595	*	1.04018e-13	2.16617e-09	5.28457
chr9	59578152	59578152	*	1.01482e-13	2.16617e-09	8.73691
chr18	56742667	56742667	*	1.11221e-13	2.25826e-09	-25.7725
chr3	104200467	104200467	*	1.16047e-13	2.29878e-09	-20.1128
chr16	96159410	96159410	*	1.43603e-13	2.77692e-09	7.58092
chr8	84784874	84784874	*	1.87969e-13	3.5503e-09	16.4361
chr5	114691126	114691126	*	2.03633e-13	3.75874e-09	4.34622
chr3	125938259	125938259	*	2.86581e-13	5.17229e-09	3.99408
chr11	4702077	4702077	*	3.50255e-13	6.18407e-09	23.9847
chr19	40895128	40895128	*	3.65808e-13	6.32126e-09	6.68473
chr19	61226679	61226679	*	3.88345e-13	6.57089e-09	20.5268
chr5	115732638	115732638	*	4.15331e-13	6.85054e-09	15.9861
chr7	113513500	113513500	*	4.21742e-13	6.85054e-09	7.62805
chr19	53529510	53529510	*	4.7511e-13	7.5661e-09	5.66695
chr7	51511404	51511404	*	4.93183e-13	7.70287e-09	8.68952
chr1	191574442	191574442	*	5.11027e-13	7.83098e-09	14.0417
chr4	123342609	123342609	*	6.48511e-13	9.75375e-09	4.21176
chr12	108352822	108352822	*	7.05912e-13	1.0424e-08	20.198
chr19	6284672	6284672	*	8.25009e-13	1.19652e-08	-19.4951
chr1	86018343	86018343	*	9.75768e-13	1.39034e-08	4.24469
chr15	79883300	79883300	*	1.34147e-12	1.87845e-08	3.95106
chr1	86018333	86018333	*	1.43411e-12	1.97414e-08	8.60681
chr3	108085184	108085184	*	1.69004e-12	2.28767e-08	3.45238
chr12	105563180	105563180	*	2.19852e-12	2.92717e-08	12.5095
chr7	99249065	99249065	*	2.24392e-12	2.93944e-08	18.593
chr19	61225698	61225698	*	2.43586e-12	3.14022e-08	14.5778
chr7	79515636	79515636	*	2.74352e-12	3.48158e-08	24.7171
chr19	53321500	53321500	*	2.97468e-12	3.69586e-08	-21.6485
chr8	91800843	91800843	*	3.00339e-12	3.69586e-08	7.41546
chr12	108352748	108352748	*	3.37464e-12	4.09072e-08	17.5459
chr2	152414137	152414137	*	3.55276e-12	4.24332e-08	8.76235
chr2	74655817	74655817	*	3.7737e-12	4.44188e-08	7.97552
chr19	48205649	48205649	*	3.88299e-12	4.50522e-08	7.52802
chr12	17992789	17992789	*	4.28908e-12	4.86396e-08	5.90366
chr7	27654091	27654091	*	4.31196e-12	4.86396e-08	5.07669
chr4	132533229	132533229	*	5.25597e-12	5.771e-08	3.53496
chr5	65036851	65036851	*	5.25817e-12	5.771e-08	-20.3148
chr5	114691142	114691142	*	5.41295e-12	5.86166e-08	3.6494
chr3	125938264	125938264	*	5.57253e-12	5.95507e-08	4.61983
chr11	69117556	69117556	*	5.87731e-12	6.1992e-08	21.2543
chr1	155743241	155743241	*	6.66988e-12	6.77136e-08	3.95411
chr19	53529503	53529503	*	6.59854e-12	6.77136e-08	5.45987
chr3	51365258	51365258	*	6.60407e-12	6.77136e-08	3.86473
chr9	108597297	108597297	*	6.97853e-12	6.99724e-08	10.7402
chr19	61226603	61226603	*	7.25853e-12	7.18924e-08	12.4427
chr1	86018302	86018302	*	7.74488e-12	7.4883e-08	5.63977
chr5	135377226	135377226	*	7.71412e-12	7.4883e-08	-12.8342
chr4	141400486	141400486	*	8.33239e-12	7.96157e-08	-19.8579
chr17	47672634	47672634	*	8.51896e-12	8.04519e-08	19.3998
chr8	106507800	106507800	*	8.9067e-12	8.31468e-08	8.15532
chr5	114691136	114691136	*	1.02921e-11	9.49883e-08	4.40677
chr3	69317905	69317905	*	1.25382e-11	1.13146e-07	5.17216
chr6	49218273	49218273	*	1.24758e-11	1.13146e-07	7.22654
chr7	81933931	81933931	*	1.26945e-11	1.13298e-07	15.7041
chr1	193035575	193035575	*	1.36125e-11	1.2017e-07	5.79848
chr4	132533026	132533026	*	1.46918e-11	1.28304e-07	5.58392
chr8	120353972	120353972	*	1.65309e-11	1.42829e-07	-17.9596
chr16	91611493	91611493	*	1.77878e-11	1.52071e-07	-20.3879
chr1	9968100	9968100	*	2.00222e-11	1.69057e-07	3.07177
chr11	21993240	21993240	*	2.03992e-11	1.69057e-07	12.9565
chr7	64502222	64502222	*	2.02053e-11	1.69057e-07	7.62464
chr8	105413630	105413630	*	2.4084e-11	1.9758e-07	20.169
chr11	45980457	45980457	*	2.51982e-11	2.02626e-07	9.21658
chr9	106369140	106369140	*	2.50771e-11	2.02626e-07	5.25292
chr5	122763762	122763762	*	2.61289e-11	2.0805e-07	-18.8361
chr5	125495161	125495161	*	2.7514e-11	2.16953e-07	-25.826
chr17	47672713	47672713	*	2.93662e-11	2.29331e-07	29.0237
chr14	68123821	68123821	*	3.03071e-11	2.34424e-07	8.15571
chr3	95173313	95173313	*	3.15571e-11	2.41791e-07	7.7822
chr6	23247678	23247678	*	3.26983e-11	2.48193e-07	4.98802
chr11	116619777	116619777	*	3.98393e-11	2.96847e-07	-20.9317
chr2	146222163	146222163	*	3.96695e-11	2.96847e-07	5.39826
chr15	75998010	75998010	*	4.35317e-11	3.15672e-07	11.4994
chr15	79426353	79426353	*	4.32548e-11	3.15672e-07	-8.48057
chr9	91364460	91364460	*	4.3157e-11	3.15672e-07	4.41564
chr15	84557826	84557826	*	4.46318e-11	3.20233e-07	7.67925
chr2	60410145	60410145	*	4.49493e-11	3.20233e-07	15.7108
chr12	33342227	33342227	*	4.95848e-11	3.50186e-07	-11.8933
chr1	63273295	63273295	*	5.15066e-11	3.60623e-07	9.41526
chr18	7170264	7170264	*	5.23695e-11	3.63531e-07	-13.5613
chr2	9896055	9896055	*	5.44693e-11	3.74902e-07	8.60572
chr15	100871222	100871222	*	5.65569e-11	3.85999e-07	7.24807
chr19	40895172	40895172	*	6.05144e-11	4.09567e-07	7.37217
chr14	14345690	14345690	*	6.54796e-11	4.36309e-07	6.50939
chr4	147893779	147893779	*	6.55399e-11	4.36309e-07	-15.2914
chr13	47122943	47122943	*	6.98277e-11	4.61074e-07	4.33467
chr2	164968695	164968695	*	7.26718e-11	4.75984e-07	4.265
chr1	170302069	170302069	*	7.38863e-11	4.80067e-07	-11.5942
chr2	93646946	93646946	*	7.67491e-11	4.9471e-07	8.20173
chr13	31807633	31807633	*	8.95112e-11	5.72429e-07	3.65444
chr16	96159180	96159180	*	9.02291e-11	5.72512e-07	9.2818
chr19	40873439	40873439	*	1.10811e-10	6.92824e-07	6.55134
chr7	141279075	141279075	*	1.10897e-10	6.92824e-07	5.73495
chr8	123318618	123318618	*	1.13146e-10	7.01478e-07	3.24484
chr5	135173193	135173193	*	1.14504e-10	7.04524e-07	-13.8904
chr13	51873612	51873612	*	1.17457e-10	7.17257e-07	-13.4262
chr9	51103799	51103799	*	1.26955e-10	7.69471e-07	3.80849
chr3	51365242	51365242	*	1.29138e-10	7.76906e-07	3.39257
chr3	51365270	51365270	*	1.30292e-10	7.78085e-07	3.3871
chr3	51365261	51365261	*	1.34964e-10	8.00101e-07	3.38164
chr1	90998884	90998884	*	1.50322e-10	8.84689e-07	3.29154
chr9	111311658	111311658	*	1.53086e-10	8.94473e-07	7.59165
chr18	44476360	44476360	*	1.54813e-10	8.98107e-07	-15.3085
chr19	40873201	40873201	*	1.59295e-10	9.17552e-07	11.7158
chr7	81933918	81933918	*	1.64805e-10	9.42606e-07	5.47667
chr19	40873310	40873310	*	1.80545e-10	1.01829e-06	7.88734
chr9	118518974	118518974	*	1.80494e-10	1.01829e-06	-15.9494
chr14	49525781	49525781	*	1.82515e-10	1.0223e-06	6.60613
chr7	97789087	97789087	*	1.85298e-10	1.03078e-06	6.07966
chr12	52222961	52222961	*	1.90504e-10	1.05253e-06	-12.5628
chr12	21784415	21784415	*	1.99418e-10	1.0924e-06	5.77266
chr12	73053783	73053783	*	2.0041e-10	1.0924e-06	4.68569
chr10	69291103	69291103	*	2.24027e-10	1.21299e-06	-21.8343
chr10	5724024	5724024	*	2.3024e-10	1.23838e-06	-5.68182
chr3	88215136	88215136	*	2.37311e-10	1.26801e-06	7.16023
chr2	119897056	119897056	*	2.61263e-10	1.38687e-06	8.9895
chr2	118703252	118703252	*	2.64824e-10	1.39664e-06	4.78124
chr3	95269622	95269622	*	2.68308e-10	1.40589e-06	-16.9978
chr8	123318659	123318659	*	2.70605e-10	1.40883e-06	3.09278
chr4	120885976	120885976	*	2.73569e-10	1.41519e-06	-20.853
chr6	106793821	106793821	*	2.81735e-10	1.44821e-06	-14.1311
chr7	113513817	113513817	*	2.83657e-10	1.44892e-06	2.58183
chr3	22955160	22955160	*	2.87899e-10	1.4614e-06	-21.5204
chr8	123318602	123318602	*	2.92176e-10	1.47389e-06	3.0837
chr10	103029021	103029021	*	2.95769e-10	1.48281e-06	4.95638
chr2	180892946	180892946	*	2.97972e-10	1.48469e-06	7.51694
chr6	67008975	67008975	*	3.0812e-10	1.52589e-06	-15.1557
chr10	123265386	123265386	*	3.31892e-10	1.62381e-06	6.45312
chr4	123342599	123342599	*	3.30316e-10	1.62381e-06	5.5262
chr5	114401513	114401513	*	3.37556e-10	1.64164e-06	-10.0437
chr13	97071683	97071683	*	3.54388e-10	1.71324e-06	5.3067
chr12	49374508	49374508	*	3.60478e-10	1.73237e-06	8.04647
chr11	45980492	45980492	*	3.77674e-10	1.79723e-06	8.82555
chr13	56222103	56222103	*	3.80382e-10	1.79723e-06	2.72277
chr2	160912472	160912472	*	3.80613e-10	1.79723e-06	9.2511
chr8	84414599	84414599	*	4.01592e-10	1.88533e-06	4.81651
chr10	70599801	70599801	*	4.06071e-10	1.8954e-06	6.44454
chr3	95172988	95172988	*	4.45471e-10	2.05293e-06	14.5178
chr3	96333982	96333982	*	4.43661e-10	2.05293e-06	7.19651
chr6	120492834	120492834	*	4.47404e-10	2.05293e-06	9.10483
chr4	137899046	137899046	*	4.53823e-10	2.05912e-06	-23.3696
chr9	91364922	91364922	*	4.53265e-10	2.05912e-06	7.06301
chr2	74698119	74698119	*	4.6599e-10	2.10258e-06	5.30533
chr7	99249076	99249076	*	4.77844e-10	2.14415e-06	14.9795
chr19	53529502	53529502	*	5.32787e-10	2.37755e-06	5.35452
chr2	61812001	61812001	*	5.5737e-10	2.44692e-06	3.37981
chr2	61815650	61815650	*	5.55535e-10	2.44692e-06	7.71699
chr2	74655919	74655919	*	5.5361e-10	2.44692e-06	4.92138
chr19	34192730	34192730	*	5.78065e-10	2.52413e-06	5.62697
chr8	85700716	85700716	*	5.94282e-10	2.58106e-06	4.54326
chr10	120475636	120475636	*	5.98509e-10	2.5856e-06	2.53036
chr2	152414865	152414865	*	6.3193e-10	2.71553e-06	5.90845
chr1	182141529	182141529	*	6.54361e-10	2.79575e-06	-16.9663
chr2	77817211	77817211	*	6.60925e-10	2.79575e-06	2.22841
chr5	24030206	24030206	*	6.57668e-10	2.79575e-06	5.19481
chr1	120120970	120120970	*	6.69711e-10	2.80559e-06	3.08943
chr18	43393082	43393082	*	6.73614e-10	2.80559e-06	3.13797
chr19	11044872	11044872	*	6.72067e-10	2.80559e-06	-16.3786
chr19	61226590	61226590	*	6.85024e-10	2.83856e-06	16.1331
chr13	8705732	8705732	*	6.9049e-10	2.84668e-06	13.5685
chr19	61226240	61226240	*	7.13437e-10	2.92643e-06	17.2433
chr7	34132873	34132873	*	7.24833e-10	2.94345e-06	7.73615
chr8	123318653	123318653	*	7.22581e-10	2.94345e-06	2.94551
chr17	45702764	45702764	*	7.40223e-10	2.99099e-06	-13.6694
chr12	25219544	25219544	*	7.89041e-10	3.17246e-06	-20.6002
chr16	30600875	30600875	*	8.13038e-10	3.2369e-06	12.3284
chr9	106369214	106369214	*	8.10197e-10	3.2369e-06	4.46602
chr8	123318584	123318584	*	8.19425e-10	3.24641e-06	2.94118
chr19	3852436	3852436	*	9.72976e-10	3.82118e-06	3.65854
chr2	74656118	74656118	*	9.88027e-10	3.82118e-06	5.22025
chr2	153032210	153032210	*	9.75507e-10	3.82118e-06	7.6566
chr6	83763194	83763194	*	9.82492e-10	3.82118e-06	10.755
chr8	85700653	85700653	*	9.83829e-10	3.82118e-06	4.66557
chr7	34132501	34132501	*	1.00062e-09	3.85155e-06	4.57463
chr5	22345270	22345270	*	1.0092e-09	3.86626e-06	4.98688
chr8	49007959	49007959	*	1.03907e-09	3.96198e-06	-13.4082
chr11	21993246	21993246	*	1.05608e-09	4.00576e-06	11.3561
chr9	68966764	68966764	*	1.06041e-09	4.00576e-06	-15.2259
chr8	85700548	85700548	*	1.13195e-09	4.25619e-06	7.82147
chr5	108550472	108550472	*	1.26986e-09	4.75276e-06	8.03873
chr1	171079313	171079313	*	1.27986e-09	4.76821e-06	2.26704
chr14	29722554	29722554	*	1.29251e-09	4.77154e-06	4.57985
chr7	12928852	12928852	*	1.28877e-09	4.77154e-06	-15.3442
chr12	82616896	82616896	*	1.33023e-09	4.88857e-06	2.28794
chr5	24751113	24751113	*	1.33661e-09	4.8899e-06	7
chr6	87981264	87981264	*	1.38777e-09	5.05431e-06	2.00388
chr17	6256967	6256967	*	1.40533e-09	5.07617e-06	7.0509
chr7	113513833	113513833	*	1.40628e-09	5.07617e-06	2.40947
chr1	161034978	161034978	*	1.45768e-09	5.16982e-06	3.7182
chr18	34006840	34006840	*	1.4507e-09	5.16982e-06	3.37079
chr4	44714170	44714170	*	1.45537e-09	5.16982e-06	4.61629
chr4	101448744	101448744	*	1.45364e-09	5.16982e-06	-19.6855
chr6	15573737	15573737	*	1.48588e-09	5.24693e-06	-7.7942
chr11	69045839	69045839	*	1.52124e-09	5.34853e-06	3.76373
chr19	40895140	40895140	*	1.63931e-09	5.73881e-06	3.58274
chr9	98956198	98956198	*	1.6504e-09	5.75282e-06	6.20487
chr11	120597894	120597894	*	1.68592e-09	5.85153e-06	3.38983
chr12	16999902	16999902	*	1.69877e-09	5.87102e-06	4.49099
chr1	120120938	120120938	*	1.78075e-09	6.09066e-06	2.95567
chr1	120120983	120120983	*	1.77943e-09	6.09066e-06	2.93638
chr11	78497259	78497259	*	1.78482e-09	6.09066e-06	4.16279
chr7	28894492	28894492	*	1.82153e-09	6.18996e-06	-23.4892
chr6	39256879	39256879	*	1.87915e-09	6.35912e-06	3.0137
chr17	71256272	71256272	*	1.88796e-09	6.36245e-06	23.0677
chr1	120121025	120121025	*	1.89735e-09	6.36765e-06	2.9316
chr11	98971693	98971693	*	1.96013e-09	6.4978e-06	-15.316
chr15	79745457	79745457	*	1.95775e-09	6.4978e-06	-18.0906
chr2	31246171	31246171	*	1.94782e-09	6.4978e-06	3.76942
chr8	69902593	69902593	*	1.98175e-09	6.54277e-06	5.91861
chr9	111311791	111311791	*	2.01649e-09	6.63051e-06	6.79539
chr4	118437448	118437448	*	2.03554e-09	6.66616e-06	2.29885
chr15	102157157	102157157	*	2.04847e-09	6.67337e-06	-18.3908
chr17	31636847	31636847	*	2.05417e-09	6.67337e-06	3.24149
chr15	89140377	89140377	*	2.13318e-09	6.87502e-06	3.8817
chr3	51365218	51365218	*	2.13147e-09	6.87502e-06	3.4554
chr15	36179471	36179471	*	2.19422e-09	6.99559e-06	14.2594
chr3	95173301	95173301	*	2.19643e-09	6.99559e-06	11.8272
chr4	114909516	114909516	*	2.1944e-09	6.99559e-06	5.84416
chr1	86018575	86018575	*	2.23732e-09	7.098e-06	2.86752
chr19	3852383	3852383	*	2.34286e-09	7.40392e-06	3.53303
chr14	55712643	55712643	*	2.3682e-09	7.45497e-06	-29.0756
chr1	192835166	192835166	*	2.45651e-09	7.70313e-06	7.19178
chr9	114562731	114562731	*	2.51335e-09	7.85106e-06	4.34372
chr3	69126410	69126410	*	2.52616e-09	7.86084e-06	2.67738
chr2	73272951	73272951	*	2.60342e-09	8.03964e-06	4.26639
chr8	104540766	104540766	*	2.60311e-09	8.03964e-06	17.9356
chr6	30958295	30958295	*	2.73501e-09	8.41401e-06	9.90415
chr18	11840055	11840055	*	2.7488e-09	8.42454e-06	4.51745
chr9	44397144	44397144	*	2.83129e-09	8.64472e-06	2.82575
chr6	49215283	49215283	*	2.85248e-09	8.67679e-06	3.89322
chr18	46212694	46212694	*	2.87518e-09	8.69519e-06	4.48878
chr2	163420051	163420051	*	2.87994e-09	8.69519e-06	2.67062
chr18	46212700	46212700	*	2.99564e-09	9.01103e-06	4.4665
chr1	184732886	184732886	*	3.08147e-09	9.23393e-06	4.13358
chr11	55607984	55607984	*	3.09248e-09	9.23393e-06	17.1967
chr7	34132802	34132802	*	3.15711e-09	9.3581e-06	4.65287
chr9	44397167	44397167	*	3.15596e-09	9.3581e-06	2.7735
chr3	38885994	38885994	*	3.21966e-09	9.5088e-06	3.75235
chr19	41366534	41366534	*	3.23684e-09	9.51937e-06	-14.7459
chr2	147365193	147365193	*	3.2584e-09	9.51937e-06	2.17786
chr7	80031756	80031756	*	3.2553e-09	9.51937e-06	-20.7269
chr4	114925707	114925707	*	3.29594e-09	9.59453e-06	3.74212
chr12	82616801	82616801	*	3.33233e-09	9.63142e-06	2.78087
chr9	8042603	8042603	*	3.32672e-09	9.63142e-06	3.37893
chr17	70818151	70818151	*	3.36657e-09	9.69588e-06	12.0369
chr12	56533226	56533226	*	3.5413e-09	1.01631e-05	6.18452
chr4	123105336	123105336	*	3.66651e-09	1.04486e-05	9.07148
chr9	21731770	21731770	*	3.66336e-09	1.04486e-05	-14.9204
chr15	79745449	79745449	*	3.68297e-09	1.04588e-05	-18.8286
chrX	140278228	140278228	*	3.7469e-09	1.06032e-05	7.87037
chr6	136401606	136401606	*	3.84903e-09	1.08544e-05	-10.2337
chr5	130144079	130144079	*	3.90009e-09	1.09604e-05	11.997
chr11	47988857	47988857	*	3.97298e-09	1.11267e-05	4.85893
chr11	119220482	119220482	*	4.00256e-09	1.1171e-05	-15.729
chr2	74668476	74668476	*	4.06988e-09	1.132e-05	4.75352
chr4	135244198	135244198	*	4.08501e-09	1.13233e-05	-17.5292
chr14	18228311	18228311	*	4.21721e-09	1.16351e-05	-10.4741
chr6	114398261	114398261	*	4.22613e-09	1.16351e-05	8.40533
chr17	56716483	56716483	*	4.28086e-09	1.17459e-05	7.21308
chr1	180433237	180433237	*	4.30959e-09	1.17849e-05	5.19947
chr14	61439525	61439525	*	4.36328e-09	1.18917e-05	4.29185
chr14	61439531	61439531	*	4.41638e-09	1.19728e-05	4.30108
chr2	61812097	61812097	*	4.42251e-09	1.19728e-05	4.20136
chr4	146603822	146603822	*	4.49533e-09	1.21295e-05	13.4548
chr9	66125497	66125497	*	4.55195e-09	1.22416e-05	-19.2221
chr4	88032018	88032018	*	4.60949e-09	1.23089e-05	3.02013
chr5	22345321	22345321	*	4.59422e-09	1.23089e-05	5.46689
chr7	46179791	46179791	*	4.63758e-09	1.23089e-05	4.86629
chr9	121642511	121642511	*	4.63337e-09	1.23089e-05	5.01979
chr16	38945658	38945658	*	4.97601e-09	1.31641e-05	-23.8861
chr15	35303201	35303201	*	5.02983e-09	1.32549e-05	11.7327
chr6	127369951	127369951	*	5.04297e-09	1.32549e-05	-14.5118
chr1	155737664	155737664	*	5.15678e-09	1.35103e-05	7.56454
chr1	120120977	120120977	*	5.2322e-09	1.36638e-05	2.76423
chr10	51677983	51677983	*	5.27217e-09	1.36802e-05	4.47766
chr6	67008923	67008923	*	5.27082e-09	1.36802e-05	-10.0962
chr1	120120985	120120985	*	5.40089e-09	1.38018e-05	2.76423
chr14	121378668	121378668	*	5.37489e-09	1.38018e-05	3.71901
chr17	33932713	33932713	*	5.36435e-09	1.38018e-05	-15.2288
chr5	47983878	47983878	*	5.38898e-09	1.38018e-05	5.37903
chr9	45200553	45200553	*	5.404e-09	1.38018e-05	-12.4505
chr7	34132915	34132915	*	5.42466e-09	1.38111e-05	6.60697
chr2	172551006	172551006	*	5.47118e-09	1.38861e-05	10.7068
chr15	82046862	82046862	*	5.63818e-09	1.42653e-05	2.51608
chr19	40895135	40895135	*	5.6894e-09	1.43502e-05	3.54167
chr19	53321451	53321451	*	5.95955e-09	1.47566e-05	-19.5591
chr4	114909518	114909518	*	5.90885e-09	1.47566e-05	5.50162
chr4	114909527	114909527	*	5.90885e-09	1.47566e-05	5.50162
chr5	150953404	150953404	*	5.95123e-09	1.47566e-05	10.0521
chr7	70370192	70370192	*	5.87922e-09	1.47566e-05	4.61176
chr8	123487395	123487395	*	5.95889e-09	1.47566e-05	-9.06966
chr7	119558751	119558751	*	6.17636e-09	1.5247e-05	-15.6628
chr15	100870981	100870981	*	6.21546e-09	1.5297e-05	3.80601
chr17	56476490	56476490	*	6.24091e-09	1.53133e-05	8.98473
chr3	69126501	69126501	*	6.49014e-09	1.58768e-05	2.55034
chr2	180642390	180642390	*	6.67391e-09	1.59893e-05	7.57177
chr3	69126444	69126444	*	6.64242e-09	1.59893e-05	2.53333
chr3	69126463	69126463	*	6.67308e-09	1.59893e-05	2.52996
chr3	69126471	69126471	*	6.67308e-09	1.59893e-05	2.52996
chr4	101550767	101550767	*	6.59368e-09	1.59893e-05	6.57282
chr4	132436166	132436166	*	6.57617e-09	1.59893e-05	12.4087
chr8	83664262	83664262	*	6.66808e-09	1.59893e-05	-15.6014
chr3	69126421	69126421	*	6.74606e-09	1.60204e-05	2.52996
chr3	69126466	69126466	*	6.74606e-09	1.60204e-05	2.52996
chr3	69126485	69126485	*	6.71515e-09	1.60204e-05	2.53333
chr3	69126436	69126436	*	6.81988e-09	1.60548e-05	2.52996
chr3	69126480	69126480	*	6.81988e-09	1.60548e-05	2.52996
chr3	69126483	69126483	*	6.81988e-09	1.60548e-05	2.52996
chr3	69126423	69126423	*	6.89456e-09	1.61371e-05	2.52996
chr3	69126426	69126426	*	6.89456e-09	1.61371e-05	2.52996
chr2	109676159	109676159	*	6.93494e-09	1.61664e-05	3.93096
chr7	142659362	142659362	*	6.9469e-09	1.61664e-05	8.60185
chr2	152414422	152414422	*	6.9885e-09	1.62143e-05	6.68068
chr3	69126498	69126498	*	7.02736e-09	1.62143e-05	2.54011
chr4	155735187	155735187	*	7.01777e-09	1.62143e-05	6.55087
chr16	60605303	60605303	*	7.3155e-09	1.65612e-05	10.4
chr19	61225580	61225580	*	7.26376e-09	1.65612e-05	12.1752
chr3	69126392	69126392	*	7.31885e-09	1.65612e-05	2.56757
chr5	72580771	72580771	*	7.25569e-09	1.65612e-05	2.93686
chr5	140321481	140321481	*	7.25035e-09	1.65612e-05	4.87805
chr8	84721667	84721667	*	7.32047e-09	1.65612e-05	-18.7224
chr8	124792408	124792408	*	7.22272e-09	1.65612e-05	2.31897
chr7	113513469	113513469	*	7.67271e-09	1.73099e-05	2.77778
chr19	44400264	44400264	*	7.70805e-09	1.73414e-05	-17.7554
chr11	5196361	5196361	*	7.79188e-09	1.74816e-05	12.3926
chr15	84557605	84557605	*	7.83894e-09	1.75387e-05	5.90278
chr2	119897073	119897073	*	7.90143e-09	1.763e-05	5.90897
chr1	79858268	79858268	*	8.12845e-09	1.80868e-05	3.95349
chr10	19818723	19818723	*	8.16837e-09	1.8126e-05	-18.8065
chr14	20135735	20135735	*	8.19141e-09	1.81276e-05	-20.8426
chr12	21778953	21778953	*	8.24901e-09	1.82055e-05	7.00787
chr17	70818159	70818159	*	8.37565e-09	1.83997e-05	9.07574
chr5	67427571	67427571	*	8.38231e-09	1.83997e-05	3.50515
chr8	73354385	73354385	*	8.63467e-09	1.89025e-05	3.77652
chr5	22746486	22746486	*	8.69769e-09	1.89893e-05	2.9084
chr4	138320111	138320111	*	8.8096e-09	1.91821e-05	-13.4671
chr7	113513751	113513751	*	8.85539e-09	1.92302e-05	2.19172
chr9	44397178	44397178	*	8.88027e-09	1.92328e-05	2.62346
chr3	107518073	107518073	*	9.02432e-09	1.94411e-05	2.44533
chr8	88521257	88521257	*	9.0125e-09	1.94411e-05	7.6366
chr6	49215284	49215284	*	9.36342e-09	2.01183e-05	4.70631
chr4	124178820	124178820	*	9.41726e-09	2.01806e-05	3.18258
chr6	30958947	30958947	*	9.70256e-09	2.07372e-05	8.78849
chr1	165584941	165584941	*	9.8574e-09	2.10129e-05	-12.7222
chr2	74658711	74658711	*	1.00743e-08	2.14189e-05	17.4281
chr7	80391180	80391180	*	1.01064e-08	2.14311e-05	-17.166
chr8	120516579	120516579	*	1.01425e-08	2.14516e-05	19.3973
chr8	87472731	87472731	*	1.02885e-08	2.1704e-05	8.10198
chr14	123626866	123626866	*	1.04138e-08	2.18549e-05	6.33456
chr5	147725565	147725565	*	1.03902e-08	2.18549e-05	5.14583
chr1	193035589	193035589	*	1.05257e-08	2.20327e-05	4.60354
chr2	61815448	61815448	*	1.06949e-08	2.23293e-05	6.91623
chr9	111311826	111311826	*	1.07373e-08	2.23603e-05	8.58236
chr1	63273279	63273279	*	1.0926e-08	2.264e-05	5.87567
chr11	107014512	107014512	*	1.09273e-08	2.264e-05	-18.2713
chr1	187225969	187225969	*	1.09692e-08	2.26689e-05	-21.8413
chr2	156873234	156873234	*	1.12887e-08	2.32699e-05	-8.21448
chr2	105680476	105680476	*	1.14716e-08	2.3587e-05	6.55013
chr12	108352813	108352813	*	1.17608e-08	2.41207e-05	12.7197
chr12	45074281	45074281	*	1.22078e-08	2.49312e-05	3.9749
chr13	38346682	38346682	*	1.22174e-08	2.49312e-05	4.04265
chr2	28446759	28446759	*	1.25244e-08	2.54936e-05	3.51585
chr8	119394957	119394957	*	1.26232e-08	2.56306e-05	4.10256
chr11	3129243	3129243	*	1.31324e-08	2.6598e-05	-16.7273
chr18	66458834	66458834	*	1.3275e-08	2.68199e-05	2.69942
chr2	152414108	152414108	*	1.33522e-08	2.69088e-05	7.80073
chr15	75746477	75746477	*	1.37528e-08	2.76476e-05	7.01953
chr7	19118363	19118363	*	1.38115e-08	2.76971e-05	12.7542
chr11	24079809	24079809	*	1.39931e-08	2.7992e-05	3.42612
chr7	16781744	16781744	*	1.42348e-08	2.84058e-05	2.40366
chr2	74705607	74705607	*	1.46343e-08	2.91314e-05	3.45811
chr6	52191740	52191740	*	1.47348e-08	2.92597e-05	9.47013
chr3	97866218	97866218	*	1.50103e-08	2.97339e-05	-15.4498
chr16	92695697	92695697	*	1.52581e-08	3.01513e-05	6.93423
chr12	21784417	21784417	*	1.54637e-08	3.04097e-05	5.09831
chr3	69126399	69126399	*	1.54278e-08	3.04097e-05	2.43243
chr17	34972069	34972069	*	1.57948e-08	3.09856e-05	2.53544
chr11	21993743	21993743	*	1.61512e-08	3.13822e-05	9.9841
chr19	32913242	32913242	*	1.61112e-08	3.13822e-05	-11.4088
chr6	30958935	30958935	*	1.6125e-08	3.13822e-05	9.46713
chr9	120123197	120123197	*	1.61515e-08	3.13822e-05	-13.2745
chr9	121984610	121984610	*	1.63247e-08	3.16431e-05	-12.6202
chr3	35971673	35971673	*	1.64766e-08	3.18051e-05	-10.2019
chr4	58206389	58206389	*	1.64866e-08	3.18051e-05	5.03947
chr12	14150247	14150247	*	1.66035e-08	3.18792e-05	4.38356
chr15	87624420	87624420	*	1.65816e-08	3.18792e-05	2.67857
chr17	25819502	25819502	*	1.67407e-08	3.19913e-05	3.55754
chr3	69126433	69126433	*	1.67098e-08	3.19913e-05	2.3968
chr5	140607460	140607460	*	1.74418e-08	3.3253e-05	4.43212
chr15	101054255	101054255	*	1.79335e-08	3.40402e-05	19.6526
chr3	19694304	19694304	*	1.79386e-08	3.40402e-05	7.25063
chr17	66448800	66448800	*	1.80661e-08	3.41228e-05	2.86494
chr9	40531226	40531226	*	1.80567e-08	3.41228e-05	4.09365
chr13	31808182	31808182	*	1.81723e-08	3.42436e-05	2.76696
chr2	147083993	147083993	*	1.87261e-08	3.52055e-05	6.60933
chr8	87472709	87472709	*	1.87905e-08	3.52451e-05	8.14122
chr14	48662655	48662655	*	1.88586e-08	3.52913e-05	14.5368
chr14	19750978	19750978	*	1.90555e-08	3.54962e-05	3.28816
chr2	71546149	71546149	*	1.90456e-08	3.54962e-05	2.68997
chr14	12344983	12344983	*	1.91103e-08	3.55168e-05	4.20441
chr2	152414608	152414608	*	1.92107e-08	3.55408e-05	4.02534
chr4	43415166	43415166	*	1.91925e-08	3.55408e-05	-17.7106
chr1	62722637	62722637	*	1.95222e-08	3.60349e-05	-16.7523
chr18	37880050	37880050	*	1.96184e-08	3.61305e-05	-14.8683
chr14	55712567	55712567	*	1.97432e-08	3.61961e-05	-26.2714
chr5	135889334	135889334	*	1.97058e-08	3.61961e-05	15.7025
chr4	133498249	133498249	*	1.98495e-08	3.6309e-05	5.45733
chr2	27886641	27886641	*	2.01634e-08	3.68003e-05	6.29371
chr3	88410377	88410377	*	2.02559e-08	3.68863e-05	2.83912
chr15	91572558	91572558	*	2.04714e-08	3.71246e-05	5.68562
chr16	37901505	37901505	*	2.04782e-08	3.71246e-05	-13.405
chr7	116237681	116237681	*	2.08378e-08	3.76923e-05	4.09836
chr6	49218147	49218147	*	2.1064e-08	3.80169e-05	5.00505
chr5	32818381	32818381	*	2.11127e-08	3.80202e-05	-7.85898
chr12	19607041	19607041	*	2.13514e-08	3.8365e-05	17.5252
chr3	141464943	141464943	*	2.17634e-08	3.90191e-05	2.38095
chr2	163918651	163918651	*	2.18212e-08	3.90365e-05	5.48872
chr1	132322933	132322933	*	2.195e-08	3.91179e-05	-17.7441
chr4	124849940	124849940	*	2.1963e-08	3.91179e-05	7.80488
chr18	46212682	46212682	*	2.21456e-08	3.93567e-05	3.99002
chr2	25181290	25181290	*	2.24925e-08	3.97992e-05	1.70648
chr5	22345244	22345244	*	2.24469e-08	3.97992e-05	4.19948
chr12	112929192	112929192	*	2.27401e-08	4.00657e-05	3.51623
chr8	69902523	69902523	*	2.27418e-08	4.00657e-05	5.43418
chr18	46212675	46212675	*	2.29672e-08	4.03752e-05	3.97022
chr4	133498255	133498255	*	2.31653e-08	4.06354e-05	4.99304
chr4	13744774	13744774	*	2.37955e-08	4.15613e-05	6.61576
chr5	57719973	57719973	*	2.37722e-08	4.15613e-05	5.247
chr11	112810521	112810521	*	2.39016e-08	4.16572e-05	5.34092
chr10	127542345	127542345	*	2.42406e-08	4.21574e-05	-11.642
chr11	65788239	65788239	*	2.52824e-08	4.37309e-05	2.35641
chr11	96005567	96005567	*	2.52655e-08	4.37309e-05	3.08173
chr5	67427560	67427560	*	2.53069e-08	4.37309e-05	4.56823
chr1	63273253	63273253	*	2.56194e-08	4.41237e-05	4.25014
chr14	14345706	14345706	*	2.56972e-08	4.41237e-05	4.15461
chr8	47713785	47713785	*	2.56514e-08	4.41237e-05	1.84109
chr13	31807634	31807634	*	2.58818e-08	4.4347e-05	3.59114
chr5	140607526	140607526	*	2.59996e-08	4.4455e-05	6.67606
chr13	109750645	109750645	*	2.6243e-08	4.47769e-05	-12.4514
chr11	10529782	10529782	*	2.63291e-08	4.48297e-05	-10.1891
chr5	148886071	148886071	*	2.65436e-08	4.51003e-05	13.2859
chr1	59713694	59713694	*	2.69084e-08	4.55297e-05	14.6938
chr9	91362530	91362530	*	2.68873e-08	4.55297e-05	5.19977
chr19	27217080	27217080	*	2.71463e-08	4.57416e-05	3.51478
chr4	44703625	44703625	*	2.71152e-08	4.57416e-05	5.06533
chr11	103749930	103749930	*	2.72348e-08	4.57957e-05	5.13765
chr8	87473086	87473086	*	2.73111e-08	4.58292e-05	9.12442
chr2	74655935	74655935	*	2.75101e-08	4.6068e-05	7.1339
chr11	78497189	78497189	*	2.8324e-08	4.72586e-05	10.3281
chr14	79769840	79769840	*	2.83938e-08	4.72586e-05	7.22383
chr5	24592312	24592312	*	2.83957e-08	4.72586e-05	15.4717
chr7	45755493	45755493	*	2.86033e-08	4.75068e-05	-7.72678
chr16	35542499	35542499	*	2.92643e-08	4.84508e-05	6.99616
chr8	104509665	104509665	*	2.9291e-08	4.84508e-05	2.10728
chr4	132533239	132533239	*	2.95477e-08	4.85785e-05	4.0739
chr5	35055317	35055317	*	2.94718e-08	4.85785e-05	-18.8422
chr5	135889304	135889304	*	2.94944e-08	4.85785e-05	13.5425
chr3	129214804	129214804	*	2.98998e-08	4.89592e-05	5.71367
chr8	125515824	125515824	*	2.98719e-08	4.89592e-05	-15.4477
chr14	32322133	32322133	*	3.04049e-08	4.94871e-05	4.03406
chr5	114691144	114691144	*	3.03471e-08	4.94871e-05	2.57787
chr7	42534455	42534455	*	3.03964e-08	4.94871e-05	-6.54872
chr16	92605665	92605665	*	3.07364e-08	4.99264e-05	15.4934
chr15	89140398	89140398	*	3.1075e-08	5.03757e-05	3.32717
chr19	61226648	61226648	*	3.14219e-08	5.08367e-05	13.0102
chr1	89992352	89992352	*	3.16945e-08	5.11757e-05	4.1708
chr3	88744293	88744293	*	3.17711e-08	5.11977e-05	-19.356
chr7	136810901	136810901	*	3.20877e-08	5.16054e-05	8.79278
chr19	53529519	53529519	*	3.22385e-08	5.17455e-05	3.8517
chr10	45485700	45485700	*	3.29434e-08	5.27727e-05	10.7882
chr16	85900449	85900449	*	3.32945e-08	5.32301e-05	8.1441
chr7	110483029	110483029	*	3.41978e-08	5.45668e-05	-8.21734
chr2	105126439	105126439	*	3.44856e-08	5.48733e-05	4.36889
chr8	117351964	117351964	*	3.4525e-08	5.48733e-05	-17.6587
chr18	60712997	60712997	*	3.47988e-08	5.52004e-05	-22.9957
chr13	38346349	38346349	*	3.53302e-08	5.58252e-05	4.47944
chr2	24762755	24762755	*	3.52716e-08	5.58252e-05	3.63225
chr12	56612239	56612239	*	3.54179e-08	5.58552e-05	2.18712
chr15	87624412	87624412	*	3.565e-08	5.58668e-05	2.54777
chr19	46089288	46089288	*	3.57004e-08	5.58668e-05	-17.5635
chr6	115361883	115361883	*	3.55373e-08	5.58668e-05	4.82693
chr9	11380678	11380678	*	3.56966e-08	5.58668e-05	-14.3688
chr11	33200453	33200453	*	3.59692e-08	5.61792e-05	9.22788
chr12	40473388	40473388	*	3.63759e-08	5.65691e-05	-19.8323
chr2	28513494	28513494	*	3.64278e-08	5.65691e-05	8.47891
chr4	123342661	123342661	*	3.64244e-08	5.65691e-05	2.63911
chr5	52113889	52113889	*	3.67505e-08	5.69614e-05	2.83248
chr17	29405632	29405632	*	3.74298e-08	5.78955e-05	15.6879
chr2	52742138	52742138	*	3.74958e-08	5.78955e-05	2.58621
chr2	52742234	52742234	*	3.7832e-08	5.83038e-05	2.6738
chr8	119394979	119394979	*	3.79149e-08	5.83209e-05	3.84615
chr2	74656154	74656154	*	3.89136e-08	5.9713e-05	5.79706
chr5	33700195	33700195	*	3.8967e-08	5.9713e-05	-14.536
chr17	34972084	34972084	*	3.91315e-08	5.98522e-05	4.83358
chr17	28486424	28486424	*	3.97091e-08	6.0598e-05	2.80894
chr7	44840130	44840130	*	3.97683e-08	6.0598e-05	11.418
chr2	61816042	61816042	*	3.99083e-08	6.06974e-05	14.2837
chr10	84389088	84389088	*	4.05025e-08	6.13712e-05	-16.2867
chr17	6256858	6256858	*	4.05021e-08	6.13712e-05	3.01058
chr11	119549329	119549329	*	4.07817e-08	6.16793e-05	3.77084
chr13	36734351	36734351	*	4.11996e-08	6.21955e-05	2.10843
chr4	131799790	131799790	*	4.15722e-08	6.26415e-05	-17.5899
chr2	61815624	61815624	*	4.21588e-08	6.34078e-05	7.19096
chr5	29478603	29478603	*	4.2322e-08	6.35356e-05	4.16667
chr7	34132811	34132811	*	4.24642e-08	6.36314e-05	4.44116
chr11	5862140	5862140	*	4.31952e-08	6.44968e-05	2.86376
chr9	111312030	111312030	*	4.32005e-08	6.44968e-05	6.27667
chr8	105413633	105413633	*	4.37276e-08	6.5164e-05	10.9733
chr17	23592695	23592695	*	4.40088e-08	6.54629e-05	2.17759
chr1	19234906	19234906	*	4.43971e-08	6.59198e-05	4.53112
chr12	15815771	15815771	*	4.46382e-08	6.61567e-05	4.3305
chr2	180642198	180642198	*	4.53702e-08	6.71191e-05	12.4707
chr6	6863525	6863525	*	4.57309e-08	6.75298e-05	3.09048
chr14	57525606	57525606	*	4.62675e-08	6.81231e-05	8.2836
chr9	107587708	107587708	*	4.63005e-08	6.81231e-05	2.25989
chr1	119420476	119420476	*	4.66677e-08	6.82923e-05	5.88421
chr11	94277614	94277614	*	4.66226e-08	6.82923e-05	-10.9108
chr3	88410283	88410283	*	4.65276e-08	6.82923e-05	2.72
chr9	111311891	111311891	*	4.68187e-08	6.83899e-05	4.37442
chr2	152414439	152414439	*	4.72826e-08	6.89436e-05	9.00572
chr10	80058488	80058488	*	4.85625e-08	7.05566e-05	-8.8587
chr2	146222173	146222173	*	4.85203e-08	7.05566e-05	2.28332
chr13	76384340	76384340	*	4.88898e-08	7.0823e-05	1.51411
chr16	31415351	31415351	*	4.89203e-08	7.0823e-05	-15.192
chr5	35831916	35831916	*	4.91042e-08	7.09627e-05	15.61
chr3	88410375	88410375	*	4.99357e-08	7.20362e-05	2.67717
chr12	5374947	5374947	*	5.04907e-08	7.27076e-05	4.39592
chr2	61812055	61812055	*	5.06284e-08	7.2777e-05	4.92532
chr7	45370202	45370202	*	5.12044e-08	7.34748e-05	5.9001
chr5	36748625	36748625	*	5.2375e-08	7.5022e-05	3.01318
chr7	109781754	109781754	*	5.26505e-08	7.51516e-05	7.97097
chr7	141060904	141060904	*	5.25887e-08	7.51516e-05	6.38496
chr12	66643472	66643472	*	5.29934e-08	7.53762e-05	-14.5812
chr6	52217302	52217302	*	5.29097e-08	7.53762e-05	5.09695
chr4	83285045	83285045	*	5.32257e-08	7.55742e-05	13.8758
chr10	62886958	62886958	*	5.37088e-08	7.61271e-05	3.92157
chr17	15536515	15536515	*	5.39548e-08	7.63424e-05	5.80032
chr17	34972027	34972027	*	5.45126e-08	7.69975e-05	4.87637
chr18	46409641	46409641	*	5.49203e-08	7.74387e-05	16.3087
chr18	66458826	66458826	*	5.54972e-08	7.80365e-05	2.65312
chr5	115731281	115731281	*	5.55364e-08	7.80365e-05	5.6579
chr5	122050310	122050310	*	5.58984e-08	7.84096e-05	1.77632
chr2	158138014	158138014	*	5.60224e-08	7.84479e-05	-23.1016
chr10	79637411	79637411	*	5.62258e-08	7.85973e-05	4.32741
chr9	106369183	106369183	*	5.70005e-08	7.95434e-05	3.49515
chrX	95926616	95926616	*	5.75054e-08	8.01103e-05	-8.87217
chr7	97789193	97789193	*	5.76974e-08	8.02401e-05	2.39726
chr9	91361518	91361518	*	5.81395e-08	8.07168e-05	6.25139
chr2	80447478	80447478	*	5.84623e-08	8.10263e-05	9.63855
chr5	124477968	124477968	*	5.93073e-08	8.20575e-05	1.83221
chr2	18608321	18608321	*	5.98647e-08	8.24076e-05	2.95775
chr8	57541160	57541160	*	5.96666e-08	8.24076e-05	-13.6994
chr8	121117080	121117080	*	5.98012e-08	8.24076e-05	6.65704
chr15	78914464	78914464	*	6.01041e-08	8.25971e-05	3.1251
chr12	15817159	15817159	*	6.04501e-08	8.27924e-05	3.84682
chr5	22345281	22345281	*	6.03787e-08	8.27924e-05	3.93701
chr15	84557757	84557757	*	6.07529e-08	8.3067e-05	3.95062
chr3	69006274	69006274	*	6.11886e-08	8.34057e-05	4.53476
chr8	87473077	87473077	*	6.1206e-08	8.34057e-05	6.85305
chr2	24762794	24762794	*	6.19322e-08	8.4254e-05	8.30766
chr1	35048982	35048982	*	6.23824e-08	8.47245e-05	-16.1171
chr10	62231076	62231076	*	6.30066e-08	8.54294e-05	2.8182
chr2	152414819	152414819	*	6.37047e-08	8.59455e-05	3.36464
chr8	69881530	69881530	*	6.36073e-08	8.59455e-05	9.78022
chr8	105285573	105285573	*	6.36436e-08	8.59455e-05	17.7649
chr11	96203554	96203554	*	6.63172e-08	8.93217e-05	3.59485
chr2	180642189	180642189	*	6.67807e-08	8.97971e-05	14.8818
chr10	51677971	51677971	*	6.80372e-08	9.13354e-05	4.85456
chr1	89931102	89931102	*	6.8603e-08	9.1943e-05	7.07198
chr19	61226931	61226931	*	6.98897e-08	9.32357e-05	9.16495
chr4	41731127	41731127	*	6.99119e-08	9.32357e-05	2.32221
chr6	49215238	49215238	*	6.97915e-08	9.32357e-05	5.14487
chr4	138250497	138250497	*	7.01734e-08	9.34309e-05	4.51886
chr16	10784595	10784595	*	7.06355e-08	9.38922e-05	7.54583
chrX	44367630	44367630	*	7.10367e-08	9.42713e-05	16.4242
chr5	15935108	15935108	*	7.21801e-08	9.56323e-05	4.68844
chr14	15438796	15438796	*	7.23526e-08	9.57049e-05	3.30097
chr18	9215036	9215036	*	7.2555e-08	9.58165e-05	14.1222
chr4	146603862	146603862	*	7.35137e-08	9.69249e-05	5.35408
chr11	120467069	120467069	*	7.41133e-08	9.75571e-05	3.59656
chr13	54371730	54371730	*	7.53618e-08	9.89093e-05	6.02767
chr17	27451367	27451367	*	7.54062e-08	9.89093e-05	-13.8195
chr9	55542188	55542188	*	7.56276e-08	9.89093e-05	5.35018
chr9	57681974	57681974	*	7.55508e-08	9.89093e-05	-15.6977
chr5	33700213	33700213	*	7.70279e-08	0.000100579	-17.3306
chr4	101718061	101718061	*	7.75267e-08	0.000101068	3.44902
chr8	32884650	32884650	*	7.83752e-08	0.00010201	3.54225
chr17	56348173	56348173	*	7.88214e-08	0.000102426	-24.5991
chr12	24645549	24645549	*	7.89876e-08	0.000102479	-13.1101
chr2	74656142	74656142	*	7.96745e-08	0.000103205	5.63139
chr12	116486241	116486241	*	8.04049e-08	0.000103985	4.85206
chr12	21779034	21779034	*	8.13568e-08	0.000105049	5.94797
chr2	25181343	25181343	*	8.18316e-08	0.000105494	6.13614
chr2	32611227	32611227	*	8.20974e-08	0.000105669	13.7618
chr8	55849714	55849714	*	8.2291e-08	0.000105751	-13.5335
chr4	152305525	152305525	*	8.2532e-08	0.000105893	-13.7329
chr6	38354760	38354760	*	8.28029e-08	0.000106073	1.18624
chr11	50851243	50851243	*	8.29703e-08	0.00010612	3.40426
chr4	154856211	154856211	*	8.37003e-08	0.000106885	2.27808
chr3	95995530	95995530	*	8.38455e-08	0.000106903	9.7641
chr2	180892960	180892960	*	8.41682e-08	0.000107146	4.2084
chr16	19761369	19761369	*	8.45365e-08	0.000107446	5.52314
chr2	152029655	152029655	*	8.55194e-08	0.000108526	5.17598
chr11	95831566	95831566	*	8.64592e-08	0.000109547	15.8292
chr15	93595647	93595647	*	8.72168e-08	0.000110163	3.2
chr19	5726314	5726314	*	8.71708e-08	0.000110163	15.4695
chr11	52187344	52187344	*	8.85819e-08	0.000111594	-20.2239
chr17	6256935	6256935	*	8.87764e-08	0.000111594	6.37404
chr4	128924958	128924958	*	8.88989e-08	0.000111594	5.68081
chr5	114444682	114444682	*	8.88115e-08	0.000111594	2.47995
chr19	40873188	40873188	*	8.96604e-08	0.000112203	10.653
chr2	11778724	11778724	*	8.95834e-08	0.000112203	2.20264
chr13	71963844	71963844	*	9.15272e-08	0.000114363	5.77715
chr11	98982447	98982447	*	9.19101e-08	0.000114665	5.18086
chr5	66676111	66676111	*	9.2268e-08	0.000114935	3.96087
chr19	58062078	58062078	*	9.24349e-08	0.000114966	-14.0487
chr7	35727608	35727608	*	9.34545e-08	0.000116057	-11.5315
chr14	99298549	99298549	*	9.42406e-08	0.000116321	2.14389
chr19	20426547	20426547	*	9.4235e-08	0.000116321	17.1853
chr2	52742219	52742219	*	9.40457e-08	0.000116321	2.46479
chr6	32587752	32587752	*	9.41135e-08	0.000116321	2.65957
chr19	40873347	40873347	*	9.61613e-08	0.000118512	3.3927
chr13	46418777	46418777	*	9.68625e-08	0.000119196	3.63495
chr13	51793598	51793598	*	9.78585e-08	0.000120057	3.54167
chr4	119073216	119073216	*	9.78384e-08	0.000120057	15.7146
chr13	98206034	98206034	*	9.83082e-08	0.000120246	3.44037
chr7	143740397	143740397	*	9.82634e-08	0.000120246	11.6626
chr7	27337766	27337766	*	9.86001e-08	0.000120421	5.69952
chr2	153007392	153007392	*	9.89265e-08	0.000120639	-14.1286
chr2	52742216	52742216	*	9.92615e-08	0.000120866	2.44328
chr11	35773493	35773493	*	1.00367e-07	0.000122029	-7.97942
chr11	106532859	106532859	*	1.02724e-07	0.000124295	-8.55087
chr13	73627171	73627171	*	1.02399e-07	0.000124295	2.41692
chr15	97232943	97232943	*	1.02843e-07	0.000124295	-16.7817
chr2	52742232	52742232	*	1.02781e-07	0.000124295	2.4911
chr16	78199421	78199421	*	1.03147e-07	0.000124477	-12.3726
chr1	89930333	89930333	*	1.03483e-07	0.000124518	2.348
chr2	52742185	52742185	*	1.03487e-07	0.000124518	2.41796
chr8	119394901	119394901	*	1.04294e-07	0.000124749	3.62694
chr8	119394921	119394921	*	1.04276e-07	0.000124749	3.58974
chr8	119394934	119394934	*	1.04276e-07	0.000124749	3.58974
chr8	119394949	119394949	*	1.04276e-07	0.000124749	3.58974
chr2	52742146	52742146	*	1.05164e-07	0.00012542	2.41379
chr2	52742198	52742198	*	1.05164e-07	0.00012542	2.41379
chr8	119394976	119394976	*	1.05721e-07	0.000125899	3.58974
chr2	52742168	52742168	*	1.06387e-07	0.000125987	2.41796
chr2	52742171	52742171	*	1.06136e-07	0.000125987	2.41379
chr2	52742236	52742236	*	1.06293e-07	0.000125987	2.51799
chr6	86196300	86196300	*	1.06414e-07	0.000125987	13.0395
chr8	119394994	119394994	*	1.0757e-07	0.000127169	3.59897
chr8	119395001	119395001	*	1.09067e-07	0.000128752	3.59897
chr9	107587730	107587730	*	1.09533e-07	0.000129114	2.07469
chr12	93593590	93593590	*	1.10023e-07	0.000129494	-7.74513
chr8	71908812	71908812	*	1.10174e-07	0.000129494	1.6856
chr2	52742115	52742115	*	1.10964e-07	0.000129697	2.50896
chr2	52742213	52742213	*	1.10659e-07	0.000129697	2.42215
chr3	88410275	88410275	*	1.10985e-07	0.000129697	2.58065
chr9	111311963	111311963	*	1.10805e-07	0.000129697	7.15633
chr10	3973393	3973393	*	1.12197e-07	0.000129887	2.85714
chr15	91572582	91572582	*	1.1232e-07	0.000129887	3.41151
chr16	92695727	92695727	*	1.11363e-07	0.000129887	5.62699
chr19	6284678	6284678	*	1.12093e-07	0.000129887	-13.8925
chr4	61401725	61401725	*	1.11895e-07	0.000129887	-15.4756
chr6	51174144	51174144	*	1.12404e-07	0.000129887	2.98075
chr8	49007937	49007937	*	1.12428e-07	0.000129887	-10.739
chr9	107587799	107587799	*	1.12247e-07	0.000129887	2.05479
chr19	5726222	5726222	*	1.14163e-07	0.000131704	13.8562
chr14	121725014	121725014	*	1.14474e-07	0.000131876	-11.6839
chr3	138143787	138143787	*	1.15427e-07	0.000132785	2.51572
chr12	81780638	81780638	*	1.17176e-07	0.000133236	2.48588
chr16	30186640	30186640	*	1.17295e-07	0.000133236	-21.3913
chr2	52742130	52742130	*	1.16995e-07	0.000133236	2.42215
chr3	87174476	87174476	*	1.16146e-07	0.000133236	2.87184
chr3	88410321	88410321	*	1.17215e-07	0.000133236	2.51177
chr3	88410364	88410364	*	1.16454e-07	0.000133236	2.50784
chr3	138143792	138143792	*	1.16697e-07	0.000133236	2.51572
chr3	138143826	138143826	*	1.16697e-07	0.000133236	2.51572
chr7	25422931	25422931	*	1.16861e-07	0.000133236	-15.6249
chr12	72639453	72639453	*	1.17532e-07	0.000133319	-10.0665
chr19	53529569	53529569	*	1.18344e-07	0.00013368	3.34748
chr3	138143836	138143836	*	1.18235e-07	0.00013368	2.52366
chr5	114226858	114226858	*	1.18048e-07	0.00013368	-9.29463
chr14	69901297	69901297	*	1.20247e-07	0.000135641	-10.0733
chr19	40873181	40873181	*	1.21127e-07	0.000136444	8.81621
chr12	69524690	69524690	*	1.21788e-07	0.000136998	-15.8148
chr16	92498783	92498783	*	1.23972e-07	0.000139262	4.73118
chr11	120238946	120238946	*	1.24549e-07	0.00013955	-22.7967
chr14	54576675	54576675	*	1.24572e-07	0.00013955	4.45194
chr17	46018773	46018773	*	1.25037e-07	0.000139878	-16.04
chr19	61226841	61226841	*	1.2568e-07	0.000140211	9.75139
chr7	70362122	70362122	*	1.25633e-07	0.000140211	2.89855
chr5	140321468	140321468	*	1.26202e-07	0.000140601	4.03226
chr1	89690187	89690187	*	1.27249e-07	0.000141573	11.916
chr15	98805449	98805449	*	1.28317e-07	0.000142361	5.40662
chr2	25181360	25181360	*	1.28483e-07	0.000142361	3.21057
chr5	140321461	140321461	*	1.28483e-07	0.000142361	4.0107
chr11	120597852	120597852	*	1.29541e-07	0.000143142	4.95839
chr2	135659531	135659531	*	1.29492e-07	0.000143142	2.06186
chr4	145464137	145464137	*	1.30308e-07	0.000143599	8.44236
chr5	37242297	37242297	*	1.30261e-07	0.000143599	4.47224
chr5	140321463	140321463	*	1.30648e-07	0.000143779	4.0107
chr15	99771989	99771989	*	1.31044e-07	0.00014402	3.54996
chr3	138143855	138143855	*	1.31409e-07	0.000144225	2.58065
chr1	89930328	89930328	*	1.31796e-07	0.000144433	5.24227
chr5	108502607	108502607	*	1.31954e-07	0.000144433	-19.7084
chr18	61482523	61482523	*	1.32462e-07	0.000144599	-14.4124
chr9	7176952	7176952	*	1.32293e-07	0.000144599	2.28758
chr3	88410386	88410386	*	1.33157e-07	0.000145163	2.51572
chr15	98295981	98295981	*	1.34092e-07	0.00014579	2.37676
chr9	106369163	106369163	*	1.34037e-07	0.00014579	3.30097
chr19	53529505	53529505	*	1.343e-07	0.000145821	4.40157
chr5	140321477	140321477	*	1.34979e-07	0.000146363	4.03226
chr16	28564676	28564676	*	1.35768e-07	0.000147022	6.20314
chr4	114925719	114925719	*	1.38156e-07	0.000149409	5.34776
chr15	78914181	78914181	*	1.39102e-07	0.000149991	6.68209
chr15	100871198	100871198	*	1.39349e-07	0.000149991	4.70849
chr4	147738827	147738827	*	1.39031e-07	0.000149991	6.17602
chr5	107900181	107900181	*	1.39432e-07	0.000149991	-17.809
chr11	83850736	83850736	*	1.41111e-07	0.000151596	3.46536
chr19	40468210	40468210	*	1.41646e-07	0.000151969	-15.1572
chr9	106369217	106369217	*	1.4252e-07	0.000152706	3.30097
chr7	19118461	19118461	*	1.42872e-07	0.000152881	13.4962
chr4	101550489	101550489	*	1.43418e-07	0.000152977	13.179
chr4	104367303	104367303	*	1.43151e-07	0.000152977	4.85437
chr7	64409984	64409984	*	1.43526e-07	0.000152977	-9.36909
chr16	10532585	10532585	*	1.45855e-07	0.000155254	-17.8555
chr2	13009846	13009846	*	1.46564e-07	0.000155805	18.21
chr1	189343524	189343524	*	1.47418e-07	0.000156508	3.31518
chr11	35773533	35773533	*	1.50049e-07	0.000159093	-13.5948
chr8	124792503	124792503	*	1.50928e-07	0.000159817	3.54647
chr8	125515743	125515743	*	1.51245e-07	0.000159944	-14.8583
chr9	106369225	106369225	*	1.51575e-07	0.000160084	3.30097
chr5	115193515	115193515	*	1.52271e-07	0.000160611	4.34354
chr10	84389090	84389090	*	1.5508e-07	0.00016334	-15.4459
chr5	125494748	125494748	*	1.55423e-07	0.00016334	-12.1263
chr7	99468946	99468946	*	1.55462e-07	0.00016334	2.21411
chr2	145904085	145904085	*	1.55674e-07	0.000163351	2.93408
chr10	7584514	7584514	*	1.56058e-07	0.000163448	-14.4142
chrX	49470376	49470376	*	1.56168e-07	0.000163448	14.8079
chr6	38354724	38354724	*	1.57177e-07	0.000164292	1.14183
chr1	72121459	72121459	*	1.59452e-07	0.000166251	-9.92993
chr2	28513462	28513462	*	1.59461e-07	0.000166251	7.24055
chr19	40873304	40873304	*	1.59733e-07	0.000166321	6.0761
chr19	32756215	32756215	*	1.63219e-07	0.000169733	2.5
chr14	57525612	57525612	*	1.63722e-07	0.000170039	6.28272
chr13	74363727	74363727	*	1.64332e-07	0.000170454	-12.1329
chr14	25465199	25465199	*	1.66377e-07	0.000171561	-12.2309
chr19	32756279	32756279	*	1.66024e-07	0.000171561	2.4952
chr2	61812170	61812170	*	1.66561e-07	0.000171561	4.87352
chr5	22345249	22345249	*	1.66335e-07	0.000171561	3.68421
chr5	137485899	137485899	*	1.66666e-07	0.000171561	3.45255
chr9	22050733	22050733	*	1.65777e-07	0.000171561	2.7417
chr19	32756207	32756207	*	1.67545e-07	0.000171873	2.4952
chr19	32756271	32756271	*	1.6775e-07	0.000171873	2.5
chr19	32756288	32756288	*	1.67545e-07	0.000171873	2.4952
chr5	22345284	22345284	*	1.67941e-07	0.000171873	3.67454
chr7	30873621	30873621	*	1.68027e-07	0.000171873	10.7511
chr16	91611524	91611524	*	1.68722e-07	0.000172367	-13.777
chr4	138320179	138320179	*	1.69617e-07	0.000173063	-22.675
chr19	32756255	32756255	*	1.70846e-07	0.000174098	2.5
chr10	79637932	79637932	*	1.72748e-07	0.000175816	3.52304
chr12	14151995	14151995	*	1.736e-07	0.000176462	3.09777
chr13	48261664	48261664	*	1.7475e-07	0.000177409	1.82342
chr7	142659288	142659288	*	1.75734e-07	0.000178185	2.15234
chr1	69378133	69378133	*	1.76754e-07	0.000178996	-5.41481
chr10	63381706	63381706	*	1.79781e-07	0.000181682	6.07755
chr8	107000524	107000524	*	1.79854e-07	0.000181682	-14.8813
chr9	111311866	111311866	*	1.80521e-07	0.000182129	6.44695
chr3	87971568	87971568	*	1.81368e-07	0.000182757	2.78689
chr6	49215237	49215237	*	1.84801e-07	0.000185856	4.31481
chr8	29219574	29219574	*	1.84901e-07	0.000185856	3.32717
chr13	113793700	113793700	*	1.87326e-07	0.000187717	-12.4134
chr17	28351892	28351892	*	1.87411e-07	0.000187717	9.83921
chr19	59459352	59459352	*	1.87446e-07	0.000187717	3.45827
chr17	45684791	45684791	*	1.89303e-07	0.000189344	-10.4728
chr19	45742768	45742768	*	1.89662e-07	0.000189469	3.7296
chr5	143465881	143465881	*	1.90486e-07	0.000190058	-14.3086
chr17	36158022	36158022	*	1.9156e-07	0.000190662	2.87794
chr19	40587959	40587959	*	1.9147e-07	0.000190662	6.79559
chr11	49343421	49343421	*	1.93246e-07	0.000192104	-10.5377
chr19	59460571	59460571	*	1.93505e-07	0.000192127	4.99254
chr11	101298076	101298076	*	1.9404e-07	0.000192358	-13.4045
chr13	118715128	118715128	*	1.94923e-07	0.000192358	4.69314
chr13	118715140	118715140	*	1.94923e-07	0.000192358	4.69314
chr2	38356961	38356961	*	1.94919e-07	0.000192358	6.70335
chr8	104429476	104429476	*	1.9431e-07	0.000192358	-19.7716
chr11	50851219	50851219	*	1.97101e-07	0.000193802	3.125
chr15	98295967	98295967	*	1.96889e-07	0.000193802	3.21324
chr2	69585797	69585797	*	1.9695e-07	0.000193802	3.36017
chr19	45025946	45025946	*	1.97965e-07	0.000194416	-11.2262
chr12	69241929	69241929	*	2.00126e-07	0.000196271	3.51201
chr12	100325491	100325491	*	2.00338e-07	0.000196271	-15.2995
chr19	60467618	60467618	*	2.01284e-07	0.000196961	7.64774
chr3	102735120	102735120	*	2.01963e-07	0.000197387	2.87095
chr17	23592734	23592734	*	2.04652e-07	0.000199775	1.49502
chr3	97309657	97309657	*	2.07264e-07	0.000202082	8.72323
chr5	150588210	150588210	*	2.08026e-07	0.000202582	-9.58196
chr10	77099500	77099500	*	2.17666e-07	0.000211496	-10.7923
chr2	18997927	18997927	*	2.17702e-07	0.000211496	5.57261
chr10	44148755	44148755	*	2.20545e-07	0.000214003	5.93451
chr5	7344882	7344882	*	2.21481e-07	0.000214611	2.58168
chr6	50614086	50614086	*	2.217e-07	0.000214611	-7.88288
chr11	115813409	115813409	*	2.23154e-07	0.000215761	2.65018
chr11	50851208	50851208	*	2.24324e-07	0.000216393	3.08642
chr2	167877846	167877846	*	2.2434e-07	0.000216393	-19.4222
chr13	51793586	51793586	*	2.25538e-07	0.00021729	3.25866
chr11	44545394	44545394	*	2.2662e-07	0.000217695	-14.4722
chr13	24802152	24802152	*	2.27143e-07	0.000217695	3.37349
chr13	24802159	24802159	*	2.27143e-07	0.000217695	3.37349
chr13	94883340	94883340	*	2.27298e-07	0.000217695	2.83359
chr14	108956599	108956599	*	2.27026e-07	0.000217695	-13.3312
chr5	118027122	118027122	*	2.27847e-07	0.00021796	8.76356
chr7	67953248	67953248	*	2.28112e-07	0.00021796	3.0303
chr4	126735805	126735805	*	2.30735e-07	0.000220207	3.36402
chr13	62555104	62555104	*	2.32345e-07	0.000221224	2.92135
chr4	89294548	89294548	*	2.32159e-07	0.000221224	1.91936
chr11	96177839	96177839	*	2.32724e-07	0.000221326	10.0341
chr4	127077199	127077199	*	2.34514e-07	0.000222767	3.05881
chr7	113513971	113513971	*	2.35268e-07	0.000223222	2.94222
chr6	72958094	72958094	*	2.35718e-07	0.000223388	4.37908
chr11	119763334	119763334	*	2.37409e-07	0.000224728	-18.414
chr7	19118351	19118351	*	2.39122e-07	0.000226086	11.6135
chr3	108834933	108834933	*	2.40348e-07	0.000226981	-17.3747
chr7	21180819	21180819	*	2.41065e-07	0.000227394	-20.6362
chr2	31246165	31246165	*	2.42703e-07	0.00022847	2.21402
chr3	121713621	121713621	*	2.42768e-07	0.00022847	-10.6066
chr4	126252847	126252847	*	2.43178e-07	0.000228591	-23.7247
chrX	110880225	110880225	*	2.44278e-07	0.000229359	-8.0702
chr5	114473535	114473535	*	2.46449e-07	0.000231131	-6.49264
chr2	18800348	18800348	*	2.4775e-07	0.000231932	2.50222
chr4	115063335	115063335	*	2.47875e-07	0.000231932	3.38983
chr15	82494252	82494252	*	2.48626e-07	0.000232367	12.4844
chr2	156841035	156841035	*	2.51138e-07	0.000234176	5.49007
chr9	63983440	63983440	*	2.51089e-07	0.000234176	-12.2018
chr3	116252532	116252532	*	2.52058e-07	0.000234227	3.88189
chr4	130792485	130792485	*	2.51644e-07	0.000234227	3.5865
chr9	22156102	22156102	*	2.52056e-07	0.000234227	-14.9499
chr4	115063334	115063334	*	2.52392e-07	0.00023427	4.0201
chr2	76406391	76406391	*	2.55191e-07	0.000236597	2.3192
chr1	155742011	155742011	*	2.57165e-07	0.000237884	4.68638
chr11	84524919	84524919	*	2.57114e-07	0.000237884	11.3276
chr9	66834518	66834518	*	2.59132e-07	0.000239431	1.80085
chr10	56378237	56378237	*	2.60757e-07	0.000240659	6.95429
chr5	124401680	124401680	*	2.61968e-07	0.000241502	-14.6265
chr15	69408002	69408002	*	2.66078e-07	0.000245012	-5.96851
chr7	79274621	79274621	*	2.67605e-07	0.00024614	12.6608
chr7	19950204	19950204	*	2.68319e-07	0.000246517	13.9633
chr3	69126511	69126511	*	2.76673e-07	0.000253905	2.46318
chr18	76379186	76379186	*	2.77224e-07	0.000254124	9.20603
chr4	101550793	101550793	*	2.77883e-07	0.00025444	7.99399
chr1	164268448	164268448	*	2.78814e-07	0.000255006	-10.718
chr11	60175599	60175599	*	2.79628e-07	0.000255462	7.73811
chr17	25819468	25819468	*	2.80044e-07	0.000255555	2.93199
chr6	52260177	52260177	*	2.80754e-07	0.000255915	6.1844
chr6	98106436	98106436	*	2.82177e-07	0.000256924	-12.9999
chr10	70599635	70599635	*	2.82987e-07	0.000257373	6.55291
chr7	109781211	109781211	*	2.84744e-07	0.000258681	2.45311
chr1	189922072	189922072	*	2.85389e-07	0.000258688	4.67033
chr6	137169510	137169510	*	2.85255e-07	0.000258688	3.8466
chr10	56115577	56115577	*	2.87166e-07	0.000260009	13.5713
chr8	84183594	84183594	*	2.90176e-07	0.000262441	3.91566
chr11	45980244	45980244	*	2.91479e-07	0.000263327	13.6226
chr5	106964524	106964524	*	2.95007e-07	0.000266218	1.91126
chr5	23676362	23676362	*	2.95551e-07	0.000266413	11.4038
chr2	25181389	25181389	*	2.96583e-07	0.000267047	2.69653
chr7	70337704	70337704	*	2.97514e-07	0.000267588	5.98818
chr6	114738562	114738562	*	2.99084e-07	0.000268703	16.1935
chr14	70659269	70659269	*	3.03952e-07	0.000272775	4.63196
chr17	34896534	34896534	*	3.06387e-07	0.000274547	-17.3701
chr9	59578427	59578427	*	3.06602e-07	0.000274547	9.60774
chr1	193035626	193035626	*	3.07522e-07	0.000274764	3.92607
chr3	138143778	138143778	*	3.0731e-07	0.000274764	2.34742
chr10	80013816	80013816	*	3.08666e-07	0.00027488	19.5489
chr10	94943963	94943963	*	3.08314e-07	0.00027488	4.83401
chr15	96906470	96906470	*	3.08333e-07	0.00027488	-7.34799
chr3	138143762	138143762	*	3.10484e-07	0.000276195	2.34742
chr2	129908974	129908974	*	3.13747e-07	0.000278793	8.42213
chr2	18609377	18609377	*	3.15364e-07	0.000279923	3.93044
chr17	34972080	34972080	*	3.17085e-07	0.000281092	5.95032
chr8	85700695	85700695	*	3.17372e-07	0.000281092	3.09944
chr10	37140835	37140835	*	3.18338e-07	0.000281533	3.14121
chr14	34565802	34565802	*	3.18565e-07	0.000281533	-13.1388
chr12	108328026	108328026	*	3.2547e-07	0.000287011	3.95249
chr3	26331815	26331815	*	3.25386e-07	0.000287011	4.15584
chr3	56183742	56183742	*	3.28294e-07	0.000289188	4.02706
chr6	29433418	29433418	*	3.28838e-07	0.000289353	3.31754
chr2	122702312	122702312	*	3.30748e-07	0.000290719	1.51515
chr6	140624924	140624924	*	3.31782e-07	0.000291313	2.64228
chr17	70818158	70818158	*	3.32307e-07	0.000291458	7.7622
chr10	94944006	94944006	*	3.33073e-07	0.0002915	2.46063
chr2	61812182	61812182	*	3.32799e-07	0.0002915	2.79271
chr10	127571258	127571258	*	3.39383e-07	0.000296703	-21.4262
chr7	24588691	24588691	*	3.44026e-07	0.000300116	-16.0914
chr9	55539971	55539971	*	3.43817e-07	0.000300116	5.55448
chr3	96333949	96333949	*	3.47952e-07	0.000302891	4.69113
chr5	33629710	33629710	*	3.47794e-07	0.000302891	2.99625
chr16	8569035	8569035	*	3.52385e-07	0.000306093	-12.1487
chr17	34972169	34972169	*	3.52317e-07	0.000306093	3.14224
chr11	102819525	102819525	*	3.5322e-07	0.000306491	4.0382
chr19	40895126	40895126	*	3.54655e-07	0.000307407	3.12566
chr14	70076063	70076063	*	3.58703e-07	0.000310254	3.62985
chr2	74698135	74698135	*	3.58398e-07	0.000310254	6.18065
chr4	114909538	114909538	*	3.62952e-07	0.000313595	4.20712
chr18	76363969	76363969	*	3.67279e-07	0.000316996	-7.73196
chr1	63273317	63273317	*	3.69173e-07	0.000318293	6.87497
chr6	121473500	121473500	*	3.69805e-07	0.0003185	5.10076
chr19	45234193	45234193	*	3.7038e-07	0.000318657	4.15474
chr12	109033742	109033742	*	3.71579e-07	0.000319029	15.765
chr3	55976983	55976983	*	3.71718e-07	0.000319029	-6.56872
chr7	79273805	79273805	*	3.7199e-07	0.000319029	2.71967
chr19	53529500	53529500	*	3.73143e-07	0.000319679	4.19449
chr7	109438791	109438791	*	3.737e-07	0.00031982	4.57247
chr13	111803427	111803427	*	3.76732e-07	0.000322075	-11.6357
chr10	45335964	45335964	*	3.81418e-07	0.000325738	3.14136
chr9	96404227	96404227	*	3.82105e-07	0.000325982	-7.91995
chr7	122289441	122289441	*	3.85142e-07	0.000328228	1.9174
chr9	111311867	111311867	*	3.87718e-07	0.000330077	6.57021
chr11	84957647	84957647	*	3.89437e-07	0.000331194	5.18629
chr7	127214965	127214965	*	3.90201e-07	0.000331496	9.81268
chr16	92695741	92695741	*	3.95094e-07	0.000335303	5.90752
chr17	50293052	50293052	*	3.96244e-07	0.000335928	7.76942
chr4	141233422	141233422	*	3.97398e-07	0.000336554	-16.8104
chr12	36042536	36042536	*	3.97899e-07	0.000336628	2.42616
chr2	71544462	71544462	*	4.00468e-07	0.000338448	6.18941
chr15	96641277	96641277	*	4.01093e-07	0.000338624	1.5807
chr16	78199429	78199429	*	4.03231e-07	0.000339943	-12.2721
chr7	80392340	80392340	*	4.03492e-07	0.000339943	-7.28974
chr8	41085354	41085354	*	4.04159e-07	0.000340152	-13.2716
chr12	24831574	24831574	*	4.11879e-07	0.000346041	1.79076
chr3	134240266	134240266	*	4.12009e-07	0.000346041	2.63035
chr5	37015974	37015974	*	4.12444e-07	0.000346049	5.87706
chr2	132385138	132385138	*	4.13725e-07	0.000346766	2.64596
chr2	75938881	75938881	*	4.16633e-07	0.000348843	6.45621
chr11	98771171	98771171	*	4.2118e-07	0.000352287	-11.7069
chr12	8302725	8302725	*	4.25242e-07	0.000355318	5.87786
chr2	13011012	13011012	*	4.28195e-07	0.000357419	9.30626
chr17	35016576	35016576	*	4.30424e-07	0.000358585	-18.2073
chr17	50470661	50470661	*	4.30917e-07	0.000358585	-6.78893
chr3	79706768	79706768	*	4.30701e-07	0.000358585	-19.0689
chr3	122635561	122635561	*	4.35396e-07	0.000361941	-11.0768
chr5	74061589	74061589	*	4.36144e-07	0.000362192	-16.2473
chr15	91573153	91573153	*	4.38492e-07	0.00036377	3.0609
chr13	40731494	40731494	*	4.41134e-07	0.000365589	2.57426
chr6	72958092	72958092	*	4.47008e-07	0.000370079	3.13725
chr1	14755217	14755217	*	4.52818e-07	0.000374126	4.04858
chr2	156534727	156534727	*	4.52398e-07	0.000374126	-5.63094
chr19	7139891	7139891	*	4.54929e-07	0.000375488	-12.2139
chr7	97789111	97789111	*	4.55706e-07	0.000375748	2.11765
chr12	98319199	98319199	*	4.57752e-07	0.000377052	-14.0943
chr17	71661887	71661887	*	4.61131e-07	0.00037945	11.7418
chr3	7503867	7503867	*	4.63615e-07	0.000381109	3.07145
chr5	118331939	118331939	*	4.65429e-07	0.000382213	6.64414
chr6	87912235	87912235	*	4.71198e-07	0.000386559	-8.94382
chr1	40681854	40681854	*	4.73996e-07	0.000388463	3.45437
chr4	148804213	148804213	*	4.7864e-07	0.000391873	3.40721
chr16	45724238	45724238	*	4.79878e-07	0.000392491	8.04628
chr11	12037312	12037312	*	4.81176e-07	0.000393157	13.0499
chr5	144545651	144545651	*	4.83598e-07	0.000394738	5.07752
chr12	45074277	45074277	*	4.89815e-07	0.000397949	3.08008
chr16	28564542	28564542	*	4.88787e-07	0.000397949	5.82411
chr16	28884207	28884207	*	4.90788e-07	0.000397949	-16.3978
chr19	32756265	32756265	*	4.90445e-07	0.000397949	2.30769
chr2	117086070	117086070	*	4.88553e-07	0.000397949	-12.027
chr6	18515001	18515001	*	4.90961e-07	0.000397949	7.23116
chr7	68815505	68815505	*	4.89566e-07	0.000397949	-12.1557
chr15	74758486	74758486	*	4.93466e-07	0.000399581	-17.5948
chr19	61226653	61226653	*	4.96509e-07	0.000401296	6.88358
chr3	88215150	88215150	*	4.96573e-07	0.000401296	3.50093
chr5	34549823	34549823	*	4.99019e-07	0.000402511	14.7146
chr9	119755110	119755110	*	4.99068e-07	0.000402511	-8.66432
chr10	128676554	128676554	*	5.01052e-07	0.000402911	-13.1955
chr15	36179348	36179348	*	5.00806e-07	0.000402911	7.22627
chr7	49558459	49558459	*	5.01022e-07	0.000402911	-15.1483
chr5	66000955	66000955	*	5.02659e-07	0.000403804	-12.7992
chr18	23954940	23954940	*	5.04487e-07	0.000404558	3.96825
chr2	163419973	163419973	*	5.04594e-07	0.000404558	1.92024
chr1	66468569	66468569	*	5.07931e-07	0.000406831	5.16659
chr10	37138640	37138640	*	5.11065e-07	0.000408938	2.15909
chr15	5242539	5242539	*	5.15481e-07	0.000412066	4.12776
chr5	106964581	106964581	*	5.17847e-07	0.000413281	2.22563
chr7	99249098	99249098	*	5.18018e-07	0.000413281	7.37241
chr14	17320983	17320983	*	5.21624e-07	0.000415341	-12.1532
chr9	98956757	98956757	*	5.21177e-07	0.000415341	4.42868
chr3	84270371	84270371	*	5.26929e-07	0.000419155	7.06038
chr1	132881317	132881317	*	5.29978e-07	0.000421168	4.25854
chr15	91572576	91572576	*	5.3413e-07	0.000424052	4.92933
chr4	89524843	89524843	*	5.38262e-07	0.000426915	1.83566
chr8	121907480	121907480	*	5.39167e-07	0.000427216	3.41382
chr16	35542536	35542536	*	5.45699e-07	0.00043197	6.28661
chr7	131543230	131543230	*	5.47982e-07	0.000433355	2.95375
chr10	46973744	46973744	*	5.52241e-07	0.000436298	-9.79017
chr19	7417344	7417344	*	5.53207e-07	0.000436637	5.48835
chr10	86300913	86300913	*	5.58194e-07	0.000440146	4.59243
chr1	192191046	192191046	*	5.59809e-07	0.00044096	2.85566
chr19	4712467	4712467	*	5.60313e-07	0.00044096	4.07434
chr15	81522897	81522897	*	5.63692e-07	0.000443189	3.78158
chr2	26206544	26206544	*	5.65513e-07	0.000444191	6.34678
chr19	37692926	37692926	*	5.68846e-07	0.000445946	13.9769
chr6	87981924	87981924	*	5.68456e-07	0.000445946	5.36519
chr2	24763105	24763105	*	5.7559e-07	0.000450798	4.55125
chr7	118448344	118448344	*	5.77683e-07	0.000452002	3.79557
chr19	6830118	6830118	*	5.7925e-07	0.000452673	16.5212
chr4	21678839	21678839	*	5.79655e-07	0.000452673	6.42561
chr14	16308724	16308724	*	5.84934e-07	0.000456357	-21.5631
chr9	114026649	114026649	*	5.86136e-07	0.000456855	6.00858
chr8	47532767	47532767	*	5.89445e-07	0.000458994	2.45335
chr14	63607298	63607298	*	5.94143e-07	0.000462209	3.23596
chr6	23247677	23247677	*	5.96368e-07	0.000463496	3.59359
chr6	137169643	137169643	*	5.98506e-07	0.000464713	2.32919
chr4	89282014	89282014	*	6.02275e-07	0.000466747	4.97395
chr4	147738839	147738839	*	6.02106e-07	0.000466747	5.05043
chr1	72236407	72236407	*	6.0346e-07	0.000466775	3.34076
chr14	57525783	57525783	*	6.0297e-07	0.000466775	7.26859
chr5	114980223	114980223	*	6.04597e-07	0.000467209	14.1637
chr12	11149973	11149973	*	6.07382e-07	0.00046847	4.51389
chr9	24933246	24933246	*	6.06952e-07	0.00046847	-6.95655
chr3	125938273	125938273	*	6.10881e-07	0.000470722	4.07096
chr12	24251998	24251998	*	6.21516e-07	0.000478463	8.60166
chr2	76406376	76406376	*	6.24865e-07	0.000480585	2.69523
chr9	111311909	111311909	*	6.27965e-07	0.000482512	4.37517
chr10	81482516	81482516	*	6.29497e-07	0.000483232	4.5443
chr16	92695801	92695801	*	6.30902e-07	0.000483853	5.40073
chr7	113513402	113513402	*	6.33627e-07	0.000485485	3.4913
chr2	32875940	32875940	*	6.35578e-07	0.000486521	6.23987
chr2	130424027	130424027	*	6.41957e-07	0.000490941	2.62346
chr2	94241470	94241470	*	6.46079e-07	0.000493629	2.97026
chr17	27555637	27555637	*	6.48282e-07	0.000494847	6.37061
chr1	79671748	79671748	*	6.5006e-07	0.000495738	1.96802
chr8	48555066	48555066	*	6.50757e-07	0.000495803	3.89431
chr12	11149555	11149555	*	6.66063e-07	0.00050699	1.95407
chr7	142659353	142659353	*	6.66745e-07	0.000507033	5.83526
chr10	42582511	42582511	*	6.68689e-07	0.000508036	4.89581
chr11	42182291	42182291	*	6.69973e-07	0.000508536	2.53672
chr4	118147226	118147226	*	6.75789e-07	0.000512439	-12.8291
chr5	147191491	147191491	*	6.76377e-07	0.000512439	2.79078
chr4	118292091	118292091	*	6.80908e-07	0.000515391	-11.8832
chr19	7417299	7417299	*	6.8469e-07	0.000517771	3.49462
chr7	34132932	34132932	*	6.92613e-07	0.000523275	6.35463
chr5	97087012	97087012	*	6.94084e-07	0.000523899	-18.5804
chr18	25679473	25679473	*	6.9629e-07	0.000525076	2.96804
chr8	88175414	88175414	*	6.9918e-07	0.000526766	-14.3952
chr6	99064877	99064877	*	7.02762e-07	0.000527996	11.8538
chr8	26979152	26979152	*	7.02495e-07	0.000527996	5.07955
chr9	121642526	121642526	*	7.02596e-07	0.000527996	6.15724
chr15	102966893	102966893	*	7.04941e-07	0.000529144	9.67266
chr17	34197498	34197498	*	7.06634e-07	0.000529925	5.45335
chr12	56533221	56533221	*	7.09924e-07	0.000531901	4.47694
chr13	80963596	80963596	*	7.14664e-07	0.000534958	-11.4551
chr7	100931341	100931341	*	7.19278e-07	0.000537585	5.56445
chr7	123836289	123836289	*	7.19497e-07	0.000537585	-15.9981
chr2	130397509	130397509	*	7.23532e-07	0.000539747	4.3537
chr3	138143771	138143771	*	7.23719e-07	0.000539747	2.21519
chr4	48046244	48046244	*	7.27982e-07	0.000542428	7.69314
chr17	35439283	35439283	*	7.30686e-07	0.000543944	2.87611
chr10	37138604	37138604	*	7.34952e-07	0.000546619	4.44431
chr18	46213131	46213131	*	7.3869e-07	0.000547893	-10.3548
chr2	74668470	74668470	*	7.38303e-07	0.000547893	3.8783
chr2	133554370	133554370	*	7.37368e-07	0.000547893	6.61297
chr13	62834986	62834986	*	7.43876e-07	0.000551237	-11.2459
chr2	146220744	146220744	*	7.44621e-07	0.000551286	6.11838
chr3	115393917	115393917	*	7.49305e-07	0.000554248	-6.99874
chr19	5448073	5448073	*	7.52232e-07	0.000555907	1.72216
chr5	135022348	135022348	*	7.56547e-07	0.000558587	-12.8709
chr17	15536557	15536557	*	7.60024e-07	0.000560645	4.84692
chr5	150022563	150022563	*	7.63066e-07	0.000562378	-11.0894
chr3	145653802	145653802	*	7.72896e-07	0.000569106	-11.4914
chr17	25273459	25273459	*	7.77579e-07	0.000572036	1.9943
chr16	96159371	96159371	*	7.82731e-07	0.000574893	4.8616
chr7	80071464	80071464	*	7.82878e-07	0.000574893	-14.2139
chr2	156613925	156613925	*	7.8607e-07	0.000576195	1.70404
chr8	108837503	108837503	*	7.85688e-07	0.000576195	5.7214
chr13	40916816	40916816	*	7.94594e-07	0.000581918	3.42693
chr11	62731896	62731896	*	7.98229e-07	0.000583589	5.16238
chr14	54650773	54650773	*	7.98313e-07	0.000583589	-14.0467
chr7	141992131	141992131	*	8.00669e-07	0.000584785	14.8307
chr9	119973522	119973522	*	8.04764e-07	0.000587248	-10.7064
chr10	94514314	94514314	*	8.08647e-07	0.000589552	6.8336
chr12	103390936	103390936	*	8.12844e-07	0.00059208	-13.3765
chr1	89942083	89942083	*	8.15433e-07	0.000592088	5.47152
chr11	120235819	120235819	*	8.15189e-07	0.000592088	1.98675
chr14	34820305	34820305	*	8.15772e-07	0.000592088	3.61794
chr2	106693503	106693503	*	8.15755e-07	0.000592088	1.20192
chr2	38712016	38712016	*	8.19874e-07	0.000594535	3.37432
chr2	93643450	93643450	*	8.2181e-07	0.000595407	10.7123
chr13	71959659	71959659	*	8.22904e-07	0.000595668	4.05999
chr2	18998025	18998025	*	8.2368e-07	0.000595699	3.02646
chr7	132315605	132315605	*	8.2767e-07	0.000598052	1.1959
chr14	61275149	61275149	*	8.29914e-07	0.000598906	13.2745
chr4	126744402	126744402	*	8.30326e-07	0.000598906	-12.1923
chr13	55825542	55825542	*	8.33824e-07	0.000600895	6.38658
chr15	98953357	98953357	*	8.3532e-07	0.000601439	2.24274
chr11	59964621	59964621	*	8.3867e-07	0.000603316	2.97154
chr19	6014404	6014404	*	8.42052e-07	0.000605213	-7.62434
chr2	60268862	60268862	*	8.43317e-07	0.000605586	-8.30265
chr11	115850744	115850744	*	8.47777e-07	0.000608251	-14.9982
chr1	134332334	134332334	*	8.51504e-07	0.000610386	-10.9312
chr5	33629703	33629703	*	8.5719e-07	0.000613921	2.7881
chr16	45969392	45969392	*	8.60138e-07	0.000615489	-14.848
chr2	74682591	74682591	*	8.66624e-07	0.000619584	5.82161
chr8	110613931	110613931	*	8.71944e-07	0.000622839	-19.739
chr17	29378295	29378295	*	8.85917e-07	0.000631709	-14.3043
chr2	38356965	38356965	*	8.85324e-07	0.000631709	7.40792
chr19	7382292	7382292	*	8.94497e-07	0.000637152	9.40145
chr5	107724884	107724884	*	8.95118e-07	0.000637152	3.92622
chr3	21007856	21007856	*	8.96334e-07	0.000637458	-8.70885
chr2	173261731	173261731	*	8.97278e-07	0.000637572	-20.4293
chr2	156716967	156716967	*	9.04283e-07	0.000641988	-11.9139
chr17	25648767	25648767	*	9.06288e-07	0.000642848	13.9568
chr12	108352884	108352884	*	9.077e-07	0.000643288	9.66632
chr14	118854827	118854827	*	9.11574e-07	0.000645471	3.49259
chr19	50678906	50678906	*	9.20145e-07	0.000650972	2.63158
chr2	133118754	133118754	*	9.21454e-07	0.000651331	-14.209
chr7	33577524	33577524	*	9.27135e-07	0.000654777	-8.09273
chr19	25673940	25673940	*	9.30442e-07	0.000656541	1.81791
chr3	144330068	144330068	*	9.33944e-07	0.00065844	-6.23853
chr8	84414564	84414564	*	9.42544e-07	0.000663927	2.12418
chrX	133687621	133687621	*	9.43423e-07	0.00066397	4.66634
chr5	147306989	147306989	*	9.47262e-07	0.000666095	6.49889
chr13	119123336	119123336	*	9.57425e-07	0.000672559	-6.9689
chr5	31137681	31137681	*	9.58111e-07	0.000672559	5.5572
chr15	84167968	84167968	*	9.60302e-07	0.000673515	1.38169
chr12	112929249	112929249	*	9.69198e-07	0.000678959	5.73154
chr2	101796773	101796773	*	9.69736e-07	0.000678959	3.58523
chr7	74554522	74554522	*	9.70857e-07	0.000679158	2.999
chr10	66814497	66814497	*	9.7386e-07	0.000680087	2.02156
chr3	121914769	121914769	*	9.73059e-07	0.000680087	-12.3304
chr12	82617490	82617490	*	9.76324e-07	0.000680943	5.62927
chr13	46107721	46107721	*	9.77254e-07	0.000680943	-2.20264
chr14	54234043	54234043	*	9.776e-07	0.000680943	-12.303
chr1	55237809	55237809	*	9.79071e-07	0.000681383	1.84659
chr5	139129790	139129790	*	9.82561e-07	0.000683227	4.70906
chr9	71759811	71759811	*	9.8539e-07	0.000684607	-14.5463
chr5	98186274	98186274	*	9.87228e-07	0.000685299	3.49751
chr5	57719535	57719535	*	9.92429e-07	0.00068832	2.33129
chr5	122050298	122050298	*	9.9331e-07	0.000688343	3.40741
chr2	113757620	113757620	*	9.94241e-07	0.000688401	3.00066
chr16	73680185	73680185	*	9.95335e-07	0.000688572	13.4859
chr5	114823561	114823561	*	1.00424e-06	0.000693551	4.93788
chr9	108567650	108567650	*	1.00421e-06	0.000693551	1.37741
chr4	146942502	146942502	*	1.00735e-06	0.000695109	16.8976
chr11	98982431	98982431	*	1.01163e-06	0.000697468	3.84788
chr8	105348885	105348885	*	1.01587e-06	0.000699795	3.51818
chr19	61226606	61226606	*	1.03294e-06	0.000710956	10.5614
chr5	4756837	4756837	*	1.03628e-06	0.000712651	5.03333
chr10	37138592	37138592	*	1.03827e-06	0.00071281	3.50053
chr3	25144290	25144290	*	1.03796e-06	0.00071281	2.45098
chr8	92358328	92358328	*	1.04036e-06	0.000713638	5.71685
chr1	130697728	130697728	*	1.04413e-06	0.00071562	-7.93078
chr15	103035732	103035732	*	1.04571e-06	0.000716101	11.0804
chr11	84525116	84525116	*	1.05023e-06	0.000718592	4.70677
chr7	139450583	139450583	*	1.05574e-06	0.000721752	-13.6698
chr2	66124952	66124952	*	1.05906e-06	0.000723414	3.31767
chr4	43632844	43632844	*	1.06137e-06	0.000724382	-12.7669
chr1	8411031	8411031	*	1.06443e-06	0.000725862	-16.1821
chr9	21037817	21037817	*	1.07653e-06	0.000733497	11.7182
chr9	83691759	83691759	*	1.08167e-06	0.000736383	1.92486
chr5	35280979	35280979	*	1.08791e-06	0.000738769	5.31454
chr7	99468957	99468957	*	1.08618e-06	0.000738769	3.93398
chr8	85700588	85700588	*	1.08782e-06	0.000738769	15.3649
chr10	84491804	84491804	*	1.09466e-06	0.000742117	-14.0355
chr11	115181433	115181433	*	1.09429e-06	0.000742117	-19.2861
chr9	57836615	57836615	*	1.09673e-06	0.000742895	2.28216
chr2	152093206	152093206	*	1.10333e-06	0.000746125	2.40964
chr8	60983120	60983120	*	1.10304e-06	0.000746125	2.71248
chr8	84784971	84784971	*	1.10748e-06	0.000748305	10.9239
chr5	137645308	137645308	*	1.11448e-06	0.000752412	5.90434
chr12	49385457	49385457	*	1.12908e-06	0.000761631	5.12045
chr7	143685663	143685663	*	1.13102e-06	0.000762312	3.26479
chr14	68124642	68124642	*	1.13309e-06	0.000763069	3.32791
chr17	31913543	31913543	*	1.13744e-06	0.000765369	-11.3777
chr15	98295986	98295986	*	1.14598e-06	0.000770474	3.07719
chr12	17992785	17992785	*	1.15221e-06	0.000773737	4.63702
chr2	18997958	18997958	*	1.15274e-06	0.000773737	3.08789
chr9	35422093	35422093	*	1.15572e-06	0.0007751	3.2967
chr15	74516731	74516731	*	1.1587e-06	0.000775818	2.19245
chr2	130424064	130424064	*	1.158e-06	0.000775818	2.38806
chr15	98295963	98295963	*	1.1635e-06	0.000778289	4.04898
chr3	87971543	87971543	*	1.16456e-06	0.000778289	11.6913
chr7	109781749	109781749	*	1.16527e-06	0.000778289	7.98403
chr18	58209954	58209954	*	1.16946e-06	0.000780445	3.49926
chr1	102491773	102491773	*	1.17183e-06	0.000781384	14.1733
chr10	7393524	7393524	*	1.17374e-06	0.000782015	4.04214
chr13	68999182	68999182	*	1.17672e-06	0.00078336	2.18341
chr3	98428044	98428044	*	1.17849e-06	0.000783898	2.43478
chr2	163419947	163419947	*	1.1806e-06	0.000784654	1.80995
chr6	49215313	49215313	*	1.18661e-06	0.000788005	4.04571
chr7	133124462	133124462	*	1.18961e-06	0.000789355	5.90317
chr5	114691075	114691075	*	1.19821e-06	0.000794408	3.93162
chr11	101784188	101784188	*	1.2012e-06	0.000795095	15.0393
chr15	74519629	74519629	*	1.20075e-06	0.000795095	3.27511
chr7	98193874	98193874	*	1.20815e-06	0.00079904	4.93324
chr12	3960064	3960064	*	1.21076e-06	0.000799471	5.71128
chr12	16999862	16999862	*	1.21057e-06	0.000799471	3.69882
chr6	120493518	120493518	*	1.21417e-06	0.000801066	2.65448
chr17	71310779	71310779	*	1.21821e-06	0.000802429	2.75177
chr19	4602791	4602791	*	1.21728e-06	0.000802429	-11.2029
chr19	50678704	50678704	*	1.22489e-06	0.000806176	4.82358
chr13	40731505	40731505	*	1.23085e-06	0.000809445	2.37624
chr5	106561191	106561191	*	1.23755e-06	0.00081319	10.2958
chr10	20148707	20148707	*	1.24745e-06	0.000819035	3
chr4	109975993	109975993	*	1.24931e-06	0.000819591	10.2848
chr7	107210467	107210467	*	1.25893e-06	0.000825233	16.0419
chr1	164229588	164229588	*	1.26344e-06	0.000827016	-16.4764
chr5	31631655	31631655	*	1.26368e-06	0.000827016	-9.11111
chr11	69965622	69965622	*	1.26847e-06	0.000829481	7.13368
chr1	171079333	171079333	*	1.2772e-06	0.000833849	2.76998
chr9	112236173	112236173	*	1.27716e-06	0.000833849	9.73625
chr14	121738417	121738417	*	1.28038e-06	0.000835252	-12.1356
chr17	69439601	69439601	*	1.28268e-06	0.000836084	8.52223
chr1	93297251	93297251	*	1.29107e-06	0.000838859	-13.8674
chr10	127178070	127178070	*	1.28842e-06	0.000838859	10.8968
chr2	165473153	165473153	*	1.29074e-06	0.000838859	2.30108
chr5	106964347	106964347	*	1.29045e-06	0.000838859	1.65441
chrX	60892549	60892549	*	1.29669e-06	0.000841835	6.28931
chr14	7568250	7568250	*	1.30454e-06	0.000846252	5.35126
chr13	54792999	54792999	*	1.30688e-06	0.000846419	10.5565
chr7	34132798	34132798	*	1.30591e-06	0.000846419	5.00679
chr11	61302281	61302281	*	1.31661e-06	0.000852045	-13.9693
chr1	120603489	120603489	*	1.31918e-06	0.000853026	2.88243
chr7	30698642	30698642	*	1.32168e-06	0.000853962	-13.85
chr2	163420000	163420000	*	1.32702e-06	0.000856731	1.7673
chr2	163419983	163419983	*	1.33028e-06	0.000856795	1.76991
chr2	163420021	163420021	*	1.33028e-06	0.000856795	1.76991
chr9	111312090	111312090	*	1.32949e-06	0.000856795	2.98132
chr9	40871568	40871568	*	1.3354e-06	0.000858731	8.73951
chrX	49976451	49976451	*	1.33476e-06	0.000858731	-6.57895
chr13	56222148	56222148	*	1.33965e-06	0.000860778	1.94831
chr2	163420007	163420007	*	1.34573e-06	0.000863725	1.7673
chr5	106453526	106453526	*	1.34636e-06	0.000863725	4.13711
chr6	52259899	52259899	*	1.34971e-06	0.000865193	6.20797
chr4	135514850	135514850	*	1.36253e-06	0.000872077	-16.1882
chr5	123720224	123720224	*	1.3626e-06	0.000872077	2.12164
chr4	123717963	123717963	*	1.36498e-06	0.000872913	-9.07651
chr2	105127028	105127028	*	1.36924e-06	0.000874948	1.54537
chr4	52439450	52439450	*	1.37145e-06	0.000875672	2.54224
chr3	98339814	98339814	*	1.37957e-06	0.000880161	9.54351
chr18	26027726	26027726	*	1.38793e-06	0.000884799	-5.87774
chr5	72580737	72580737	*	1.39896e-06	0.000891135	2.0558
chr2	90889653	90889653	*	1.40807e-06	0.000895683	3.91678
chr3	107895993	107895993	*	1.40831e-06	0.000895683	2.79146
chr9	114026635	114026635	*	1.41854e-06	0.000901488	5.60345
chr11	85886529	85886529	*	1.4215e-06	0.000902661	7.08387
chr16	35155968	35155968	*	1.42605e-06	0.000904844	6.96516
chr11	97735736	97735736	*	1.43691e-06	0.000911019	-11.366
chr10	76442768	76442768	*	1.44556e-06	0.00091579	2.5522
chr16	9995012	9995012	*	1.45461e-06	0.000920805	6.53619
chr19	41482706	41482706	*	1.45648e-06	0.00092127	4.22535
chr6	23247844	23247844	*	1.45794e-06	0.000921478	7.6168
chr2	180333990	180333990	*	1.46783e-06	0.000927008	3.9949
chr2	152766427	152766427	*	1.47258e-06	0.000929285	-15.3976
chr19	61176056	61176056	*	1.48939e-06	0.000938434	9.60878
chr5	52113888	52113888	*	1.48901e-06	0.000938434	3.41739
chr10	44148713	44148713	*	1.49865e-06	0.000941238	5.06386
chr13	56296154	56296154	*	1.49964e-06	0.000941238	3.39281
chr19	41482732	41482732	*	1.49747e-06	0.000941238	4.21053
chr19	41482739	41482739	*	1.49747e-06	0.000941238	4.21053
chr19	41482760	41482760	*	1.49747e-06	0.000941238	4.21053
chr11	68556274	68556274	*	1.50135e-06	0.000941589	7.16721
chr1	133046316	133046316	*	1.50458e-06	0.000942881	2.61569
chr1	171064052	171064052	*	1.5102e-06	0.000945674	5.8906
chr17	49435258	49435258	*	1.51542e-06	0.000948211	-19.7909
chr4	115063365	115063365	*	1.52064e-06	0.000950749	2.94118
chr19	41482692	41482692	*	1.52324e-06	0.000951639	4.21053
chr2	152414099	152414099	*	1.52441e-06	0.000951639	15.0896
chr17	6005818	6005818	*	1.52566e-06	0.000951688	-13.8008
chr16	93683547	93683547	*	1.53101e-06	0.000954295	2.07156
chr11	97546782	97546782	*	1.53348e-06	0.000955097	3.39191
chr7	107371460	107371460	*	1.53813e-06	0.000957264	7.62481
chr18	37144478	37144478	*	1.5427e-06	0.000959369	6.34025
chr2	15244745	15244745	*	1.54725e-06	0.000961465	-13.3672
chr15	89500400	89500400	*	1.55599e-06	0.000966157	3.48628
chr1	74857366	74857366	*	1.56179e-06	0.000967537	3.35897
chr10	128891226	128891226	*	1.56096e-06	0.000967537	4.16531
chr19	40873346	40873346	*	1.56105e-06	0.000967537	3.83772
chr12	55493437	55493437	*	1.56347e-06	0.000967841	-13.5718
chr2	66125006	66125006	*	1.56559e-06	0.000968417	3.50207
chr5	33434222	33434222	*	1.57126e-06	0.000971184	2.9559
chr11	49261851	49261851	*	1.57695e-06	0.000973957	-15.2378
chr5	129006328	129006328	*	1.58997e-06	0.000980592	-13.291
chr8	12763294	12763294	*	1.59011e-06	0.000980592	5.40795
chr5	21865661	21865661	*	1.59443e-06	0.000981769	9.43436
chr7	141279153	141279153	*	1.59418e-06	0.000981769	5.84653
chr4	134128778	134128778	*	1.59571e-06	0.000981808	6.76831
chr13	35742127	35742127	*	1.59769e-06	0.000982283	3.35917
chr1	13125436	13125436	*	1.61384e-06	0.00098932	6.12018
chr10	120475513	120475513	*	1.6123e-06	0.00098932	2.95948
chr14	46883085	46883085	*	1.61054e-06	0.00098932	2.37389
chr2	116076136	116076136	*	1.61522e-06	0.00098932	3.49127
chr5	138280133	138280133	*	1.61517e-06	0.00098932	4.57717
chr12	57576117	57576117	*	1.61864e-06	0.000990668	3.40314
chr3	62339907	62339907	*	1.62319e-06	0.0009927	3.37084
chr2	37451638	37451638	*	1.62568e-06	0.000993478	-17.5072
chr11	100692520	100692520	*	1.63441e-06	0.000998061	3.93443
chr13	21832087	21832087	*	1.63649e-06	0.000998583	5.24783
chr12	61524605	61524605	*	1.64185e-06	0.00100035	2.06209
chr15	11224899	11224899	*	1.64134e-06	0.00100035	-7.254
chr2	125123750	125123750	*	1.64666e-06	0.00100177	2.94118
chr3	17786683	17786683	*	1.64646e-06	0.00100177	2.449
chr6	88875046	88875046	*	1.64827e-06	0.00100201	8.91
chr15	94629277	94629277	*	1.64998e-06	0.00100229	2.71611
chr5	150118703	150118703	*	1.67374e-06	0.00101597	5.92766
chr8	70594739	70594739	*	1.6833e-06	0.00102101	4.78687
chr14	34565836	34565836	*	1.6874e-06	0.00102232	-12.6011
chr5	67216761	67216761	*	1.68797e-06	0.00102232	7.50614
chr14	70659319	70659319	*	1.69428e-06	0.00102384	4.15872
chr4	126735767	126735767	*	1.6938e-06	0.00102384	7.29721
chr4	133257276	133257276	*	1.69265e-06	0.00102384	20.426
chr1	190979438	190979438	*	1.69852e-06	0.00102565	2.69606
chr5	106964356	106964356	*	1.70148e-06	0.00102667	2.44911
chr17	34959107	34959107	*	1.7031e-06	0.00102688	3.49023
chr7	25333782	25333782	*	1.70965e-06	0.00103007	5.84168
chr12	50648948	50648948	*	1.7177e-06	0.00103338	2.20717
chr8	107944957	107944957	*	1.71751e-06	0.00103338	2.60172
chr9	35032622	35032622	*	1.72305e-06	0.00103584	-11.5359
chr13	56222145	56222145	*	1.72816e-06	0.00103814	1.55502
chr19	40490537	40490537	*	1.73144e-06	0.00103934	-11.3741
chr1	190979483	190979483	*	1.73562e-06	0.00103998	3.21403
chr10	80330292	80330292	*	1.7345e-06	0.00103998	2.40964
chr13	118715185	118715185	*	1.73951e-06	0.00103998	3.97112
chr15	81522740	81522740	*	1.74147e-06	0.00103998	2.20763
chr18	37753029	37753029	*	1.73953e-06	0.00103998	8.62875
chr3	84479314	84479314	*	1.74059e-06	0.00103998	6.41809
chr4	85205650	85205650	*	1.73764e-06	0.00103998	2.50793
chr3	107583071	107583071	*	1.7439e-06	0.00104067	3.11733
chr12	83427857	83427857	*	1.74567e-06	0.00104096	-12.2881
chr7	144861825	144861825	*	1.76212e-06	0.00104999	3.65933
chr7	16875692	16875692	*	1.76456e-06	0.00105068	7.29766
chr2	152414613	152414613	*	1.77998e-06	0.00105908	2.70937
chr11	21993852	21993852	*	1.78539e-06	0.00106075	3.80887
chr17	70818180	70818180	*	1.78622e-06	0.00106075	6.91099
chr4	141861924	141861924	*	1.7867e-06	0.00106075	-34.395
chr1	91180201	91180201	*	1.78912e-06	0.00106141	2.31601
chr5	150118675	150118675	*	1.79049e-06	0.00106145	8.61793
chr10	94943977	94943977	*	1.79613e-06	0.00106402	4.55592
chrX	60892517	60892517	*	1.79996e-06	0.00106551	7.78389
chr15	96641234	96641234	*	1.80282e-06	0.00106642	1.74424
chr2	152414873	152414873	*	1.80983e-06	0.00106979	3.18405
chr18	21211468	21211468	*	1.82385e-06	0.00107729	-12.9613
chr7	16476658	16476658	*	1.8328e-06	0.00108179	5.08919
chr14	118234820	118234820	*	1.83546e-06	0.00108258	7.28953
chr8	14782988	14782988	*	1.88115e-06	0.00110872	-7.10078
chr9	61533595	61533595	*	1.88742e-06	0.00111161	-5.77905
chr17	44736165	44736165	*	1.89218e-06	0.00111361	-5.94503
chr15	6386443	6386443	*	1.89851e-06	0.00111652	3.32133
chr18	11840067	11840067	*	1.90006e-06	0.00111663	2.95983
chr7	112954586	112954586	*	1.90379e-06	0.00111801	2.70596
chr2	74668489	74668489	*	1.9063e-06	0.00111867	3.01842
chr14	111675779	111675779	*	1.91755e-06	0.00112374	5.42986
chr19	15924784	15924784	*	1.9177e-06	0.00112374	3.31811
chr8	118340616	118340616	*	1.92318e-06	0.00112614	-14.9017
chr7	144839527	144839527	*	1.93332e-06	0.00113126	5.32319
chr6	144772764	144772764	*	1.93894e-06	0.00113373	-16.1021
chr1	56978443	56978443	*	1.95174e-06	0.00113958	8.57029
chr9	78488806	78488806	*	1.95061e-06	0.00113958	-6.37467
chr3	129214710	129214710	*	1.95439e-06	0.0011403	5.15292
chr11	58949219	58949219	*	1.96893e-06	0.00114796	3.2085
chr1	17473881	17473881	*	1.97291e-06	0.00114945	-6.70681
chr7	4891970	4891970	*	1.97529e-06	0.00115002	-11.5758
chr8	85700533	85700533	*	1.98131e-06	0.0011527	13.3365
chr11	33200454	33200454	*	1.98927e-06	0.00115402	7.78886
chr12	42241488	42241488	*	1.98603e-06	0.00115402	-5.50438
chr17	70818187	70818187	*	1.98783e-06	0.00115402	9.40652
chr7	88430579	88430579	*	1.98898e-06	0.00115402	1.86626
chr2	105859007	105859007	*	2.00839e-06	0.00116428	16.1047
chr16	91647449	91647449	*	2.01041e-06	0.00116462	4.08163
chr6	114916078	114916078	*	2.01629e-06	0.00116636	-12.4692
chr9	65269941	65269941	*	2.01618e-06	0.00116636	6.76695
chr10	80356743	80356743	*	2.01857e-06	0.00116685	4.65036
chr5	122774867	122774867	*	2.0219e-06	0.00116795	-20.9569
chr13	31808046	31808046	*	2.03032e-06	0.00117197	4.55018
chr10	30842613	30842613	*	2.03404e-06	0.00117329	3.17315
chr1	187225962	187225962	*	2.03668e-06	0.00117334	-17.9722
chr10	67297596	67297596	*	2.04057e-06	0.00117334	-10.4257
chr11	90418160	90418160	*	2.04136e-06	0.00117334	2.2859
chr4	135152748	135152748	*	2.03966e-06	0.00117334	3.50788
chr8	92358305	92358305	*	2.03723e-06	0.00117334	4.63067
chr2	41903530	41903530	*	2.04938e-06	0.00117618	-13.6804
chr3	117575786	117575786	*	2.05e-06	0.00117618	4.27004
chr5	147299482	147299482	*	2.05064e-06	0.00117618	1.34429
chr18	22343758	22343758	*	2.06005e-06	0.00118074	5.16201
chr10	94944039	94944039	*	2.06187e-06	0.00118095	4.12242
chr17	35821961	35821961	*	2.07188e-06	0.00118585	2.17116
chr5	30232224	30232224	*	2.07479e-06	0.00118587	3.51612
chr7	37771951	37771951	*	2.07483e-06	0.00118587	7.68123
chr19	61225696	61225696	*	2.07918e-06	0.00118752	10.8837
chr3	129218710	129218710	*	2.08255e-06	0.00118861	2.65536
chr16	37384601	37384601	*	2.08568e-06	0.00118882	3.39806
chr5	33433858	33433858	*	2.08586e-06	0.00118882	4.29299
chr1	184732897	184732897	*	2.09045e-06	0.00118894	4.38584
chr11	4103778	4103778	*	2.08933e-06	0.00118894	-17.9719
chr9	77674987	77674987	*	2.08772e-06	0.00118894	-39.8688
chr13	3979080	3979080	*	2.09752e-06	0.00119129	-6.42993
chr9	111311785	111311785	*	2.0961e-06	0.00119129	5.34351
chr18	37218289	37218289	*	2.10947e-06	0.00119557	7.53092
chr2	90889674	90889674	*	2.10655e-06	0.00119557	2.73632
chr2	180776785	180776785	*	2.10882e-06	0.00119557	4.31432
chr9	108452460	108452460	*	2.11294e-06	0.0011967	7.87201
chrX	119796939	119796939	*	2.11591e-06	0.00119755	13.5185
chr8	124792498	124792498	*	2.11741e-06	0.00119756	5.07486
chr12	54068389	54068389	*	2.12324e-06	0.00120003	3.88344
chr6	52170472	52170472	*	2.12635e-06	0.00120094	4.97106
chr8	71671414	71671414	*	2.1312e-06	0.00120285	1.47783
chr14	118235219	118235219	*	2.13845e-06	0.00120611	2.64655
chr17	34959158	34959158	*	2.16063e-06	0.00121777	2.40328
chr11	42641292	42641292	*	2.16507e-06	0.00121858	-11.6261
chr11	97535016	97535016	*	2.16436e-06	0.00121858	5.67449
chr17	36947244	36947244	*	2.17916e-06	0.00122566	11.4497
chr5	147029364	147029364	*	2.18347e-06	0.00122723	-14.7307
chr19	47731885	47731885	*	2.18641e-06	0.00122804	1.62095
chr16	26105576	26105576	*	2.19485e-06	0.00123192	1.84922
chr4	123105398	123105398	*	2.1987e-06	0.00123323	7.81713
chr1	74098541	74098541	*	2.20379e-06	0.00123524	13.557
chr3	81058443	81058443	*	2.20637e-06	0.00123583	-12.1342
chr5	135250386	135250386	*	2.20908e-06	0.00123649	3.48124
chr10	103518983	103518983	*	2.21221e-06	0.0012374	-9.8433
chr2	74656067	74656067	*	2.22642e-06	0.00124449	2.66412
chr19	24899816	24899816	*	2.23319e-06	0.00124741	6.70201
chr4	21206414	21206414	*	2.23473e-06	0.00124741	-8.49922
chr9	108567661	108567661	*	2.23959e-06	0.00124841	1.28088
chr9	108567670	108567670	*	2.23959e-06	0.00124841	1.28088
chr4	128971503	128971503	*	2.24401e-06	0.00125002	-14.8898
chr2	39006076	39006076	*	2.24733e-06	0.00125101	-10.8735
chr9	108567659	108567659	*	2.25012e-06	0.0012517	1.28205
chr15	78720835	78720835	*	2.25924e-06	0.00125592	-22.3598
chr19	50678845	50678845	*	2.26811e-06	0.00125998	2.44361
chr3	122730157	122730157	*	2.27214e-06	0.00126136	1.48392
chr1	89581109	89581109	*	2.28151e-06	0.00126483	7.34283
chr15	78119952	78119952	*	2.28038e-06	0.00126483	5.53569
chr1	89930218	89930218	*	2.28679e-06	0.0012669	2.78334
chr14	76414265	76414265	*	2.2902e-06	0.00126792	4.34569
chr10	50895081	50895081	*	2.2968e-06	0.00126984	3.99265
chr15	77960680	77960680	*	2.29663e-06	0.00126984	-18.7394
chr12	101028584	101028584	*	2.30515e-06	0.00127339	3.21386
chr7	139086319	139086319	*	2.30636e-06	0.00127339	4.62431
chrX	64276948	64276948	*	2.30969e-06	0.00127436	5.3303
chr12	12777659	12777659	*	2.32946e-06	0.00128353	7.67454
chr2	178142247	178142247	*	2.32884e-06	0.00128353	4.70376
chr15	80978114	80978114	*	2.33163e-06	0.00128386	1.27334
chr12	24252072	24252072	*	2.3396e-06	0.0012865	6.06268
chr8	88521282	88521282	*	2.33933e-06	0.0012865	10.7887
chr10	52691472	52691472	*	2.34548e-06	0.00128886	1.81113
chr9	108567625	108567625	*	2.34974e-06	0.00129032	1.31455
chr6	84588569	84588569	*	2.35484e-06	0.00129225	7.3654
chr11	96177829	96177829	*	2.36178e-06	0.00129519	6.2767
chr2	74667269	74667269	*	2.37372e-06	0.00130085	11.1779
chr17	69283250	69283250	*	2.40559e-06	0.00131655	-6.35593
chr5	114691089	114691089	*	2.40414e-06	0.00131655	1.54015
chr4	139075212	139075212	*	2.41505e-06	0.00131994	5.20833
chr6	53820507	53820507	*	2.4144e-06	0.00131994	2.56822
chr3	127627929	127627929	*	2.43856e-06	0.0013319	3.16135
chr1	84935054	84935054	*	2.44231e-06	0.0013329	7.45844
chr12	112144982	112144982	*	2.44368e-06	0.0013329	13.2687
chr5	147306779	147306779	*	2.44653e-06	0.00133356	4.3698
chr7	19179379	19179379	*	2.46025e-06	0.00134014	4.04009
chr17	70818149	70818149	*	2.47113e-06	0.00134516	11.1211
chr6	38637142	38637142	*	2.47893e-06	0.00134851	2.88323
chr7	101384693	101384693	*	2.49104e-06	0.00135418	-13.8889
chr11	120185143	120185143	*	2.49631e-06	0.00135524	5.39959
chr8	120549799	120549799	*	2.49499e-06	0.00135524	-11.2935
chr7	93080738	93080738	*	2.50211e-06	0.00135748	4.06562
chr4	89281957	89281957	*	2.50959e-06	0.00135974	2.64386
chr7	25206041	25206041	*	2.50963e-06	0.00135974	13.057
chr15	96642769	96642769	*	2.51508e-06	0.00136178	3.44418
chr7	65881632	65881632	*	2.55059e-06	0.00138009	-15.4075
chr1	9298694	9298694	*	2.56227e-06	0.00138549	4.64545
chr2	18609762	18609762	*	2.56635e-06	0.00138644	7.29758
chr2	107290747	107290747	*	2.56745e-06	0.00138644	4.16938
chr17	25773784	25773784	*	2.58421e-06	0.00139364	1.56775
chr2	152414872	152414872	*	2.58365e-06	0.00139364	3.35388
chr5	91686793	91686793	*	2.59417e-06	0.00139808	-27.7941
chr7	116763369	116763369	*	2.60519e-06	0.00140309	-5.8797
chr2	31636973	31636973	*	2.62516e-06	0.00141291	6.99255
chr2	74655382	74655382	*	2.62941e-06	0.00141426	12.6135
chr8	70283682	70283682	*	2.63737e-06	0.0014176	12.0986
chr5	52566185	52566185	*	2.64113e-06	0.00141869	8.10502
chr4	114909358	114909358	*	2.64395e-06	0.00141926	2.49554
chr14	55161171	55161171	*	2.64725e-06	0.00142009	-28.2438
chr8	60983085	60983085	*	2.65051e-06	0.00142091	2.51346
chr12	19606818	19606818	*	2.65545e-06	0.00142261	14.631
chr4	124658378	124658378	*	2.6585e-06	0.00142331	9.44712
chrX	65086111	65086111	*	2.67697e-06	0.00143225	-7.8125
chr1	158362728	158362728	*	2.68078e-06	0.00143335	2.30068
chr11	99023876	99023876	*	2.69417e-06	0.00143863	1.9198
chr13	21780386	21780386	*	2.69421e-06	0.00143863	2.27472
chr12	14150319	14150319	*	2.6961e-06	0.0014387	4.38577
chr5	66575701	66575701	*	2.72873e-06	0.00145516	9.748
chr13	94576819	94576819	*	2.7332e-06	0.00145563	14.6613
chr19	24031196	24031196	*	2.73238e-06	0.00145563	2.09618
chr8	120245358	120245358	*	2.73537e-06	0.00145583	-7.98851
chr19	5894108	5894108	*	2.74159e-06	0.00145691	2.29531
chr2	30474058	30474058	*	2.74024e-06	0.00145691	3.80234
chr3	31097650	31097650	*	2.74278e-06	0.00145691	-13.009
chr11	68386203	68386203	*	2.74924e-06	0.00145938	3.45561
chr15	78119628	78119628	*	2.77278e-06	0.00146995	10.7765
chr9	22002286	22002286	*	2.77109e-06	0.00146995	12.6035
chr11	120519987	120519987	*	2.77541e-06	0.00147039	-17.8261
chr13	21780389	21780389	*	2.79429e-06	0.00147896	2.27183
chr4	148804216	148804216	*	2.79522e-06	0.00147896	3.18663
chr7	6398891	6398891	*	2.79728e-06	0.00147908	5.55432
chr8	108823014	108823014	*	2.80002e-06	0.00147957	10.3073
chr10	60686213	60686213	*	2.80504e-06	0.0014803	6.37652
chr3	129214687	129214687	*	2.80373e-06	0.0014803	2.74504
chr19	45046821	45046821	*	2.81712e-06	0.0014857	1.92308
chr3	116741131	116741131	*	2.82707e-06	0.00148998	-12.3456
chr1	167002331	167002331	*	2.86321e-06	0.00150646	2.43129
chr11	3150738	3150738	*	2.86376e-06	0.00150646	-8.85714
chr9	114390457	114390457	*	2.86389e-06	0.00150646	2.81543
chr7	16207606	16207606	*	2.87082e-06	0.00150913	-15.8703
chr4	134251376	134251376	*	2.87854e-06	0.00151221	3.13948
chr19	53529526	53529526	*	2.88617e-06	0.00151524	4.13354
chr9	50857139	50857139	*	2.89319e-06	0.00151787	2.92135
chr9	75071019	75071019	*	2.89492e-06	0.00151787	4.25684
chr19	6428268	6428268	*	2.89943e-06	0.00151827	1.49013
chr3	31309817	31309817	*	2.89789e-06	0.00151827	3.15154
chr15	35300676	35300676	*	2.91327e-06	0.00152453	9.65167
chr2	52299425	52299425	*	2.91917e-06	0.00152554	-28.8217
chr3	98428036	98428036	*	2.92271e-06	0.00152554	2.25694
chr8	71780600	71780600	*	2.91778e-06	0.00152554	-8.76945
chr9	121759210	121759210	*	2.92119e-06	0.00152554	3.36888
chr17	29963697	29963697	*	2.92985e-06	0.00152829	14.7248
chr7	127108902	127108902	*	2.93329e-06	0.0015291	-8.2871
chr4	84674552	84674552	*	2.93537e-06	0.0015292	3.77641
chr18	80629061	80629061	*	2.94941e-06	0.00153455	9.12517
chr4	149966892	149966892	*	2.94756e-06	0.00153455	-16.0571
chr1	171064019	171064019	*	2.97975e-06	0.00154637	8.80912
chr10	12274091	12274091	*	2.9791e-06	0.00154637	-10.3372
chr14	32322148	32322148	*	2.97663e-06	0.00154637	2.91377
chr3	131111598	131111598	*	2.97499e-06	0.00154637	2.9338
chr11	60346820	60346820	*	2.98782e-06	0.00154957	6.98565
chr1	171085680	171085680	*	2.99134e-06	0.0015504	5.69513
chr9	62536811	62536811	*	2.99389e-06	0.00155073	4.1958
chr3	123102672	123102672	*	3.0116e-06	0.00155891	-13.6082
chr11	79793446	79793446	*	3.01989e-06	0.00156221	-7.42874
chr2	61811943	61811943	*	3.02562e-06	0.00156418	9.47304
chr13	112993290	112993290	*	3.03085e-06	0.00156489	9.17232
chr15	76616783	76616783	*	3.02982e-06	0.00156489	10.6391
chr1	186704492	186704492	*	3.03641e-06	0.00156676	2.50424
chr11	6065583	6065583	*	3.04865e-06	0.00157147	2.74108
chr9	63152760	63152760	*	3.0494e-06	0.00157147	11.7322
chr7	36696714	36696714	*	3.05395e-06	0.00157282	1.17417
chr4	126058892	126058892	*	3.05822e-06	0.00157402	9.58013
chr7	5052794	5052794	*	3.07246e-06	0.00158034	7.42774
chr11	78188952	78188952	*	3.07965e-06	0.00158104	2.76498
chr4	117040246	117040246	*	3.07917e-06	0.00158104	-16.7116
chr9	30872260	30872260	*	3.07955e-06	0.00158104	-7.67255
chr5	139535530	139535530	*	3.09406e-06	0.00158743	8.9149
chr12	14152002	14152002	*	3.09721e-06	0.00158805	3.278
chr4	57249069	57249069	*	3.101e-06	0.00158899	-10.8874
chr6	38354806	38354806	*	3.11821e-06	0.0015968	0.935162
chr18	66458806	66458806	*	3.13147e-06	0.00160163	2.14294
chr8	85700569	85700569	*	3.1316e-06	0.00160163	18.4797
chr4	147839498	147839498	*	3.1336e-06	0.00160165	-7.34488
chr15	81746754	81746754	*	3.13973e-06	0.00160377	-15.2114
chr7	133123856	133123856	*	3.14277e-06	0.00160432	8.24551
chr17	47410493	47410493	*	3.14584e-06	0.00160488	5.54511
chr8	36376414	36376414	*	3.14905e-06	0.0016055	11.6079
chr11	115811653	115811653	*	3.15732e-06	0.00160871	-15.347
chr17	29326652	29326652	*	3.16407e-06	0.00161114	12.6188
chr7	137310200	137310200	*	3.20929e-06	0.00163314	5.39916
chr3	51825915	51825915	*	3.22503e-06	0.00164013	12.2983
chr19	61227099	61227099	*	3.22777e-06	0.00164049	5.75001
chr3	67443536	67443536	*	3.27322e-06	0.00166255	-8.27096
chr19	61226262	61226262	*	3.27676e-06	0.00166331	16.8839
chr13	45389538	45389538	*	3.30241e-06	0.00167528	5.81565
chr2	105127069	105127069	*	3.30553e-06	0.00167582	2.0763
chr15	74720753	74720753	*	3.33052e-06	0.00168539	-14.8509
chr4	151983619	151983619	*	3.33065e-06	0.00168539	21.707
chr7	141539925	141539925	*	3.32731e-06	0.00168539	2.18182
chr12	4237552	4237552	*	3.3364e-06	0.00168725	6.56024
chr13	78920811	78920811	*	3.33965e-06	0.00168785	9.36605
chr5	125849914	125849914	*	3.35142e-06	0.00169274	15.6499
chr8	84026231	84026231	*	3.35404e-06	0.00169301	4.54545
chr4	6455910	6455910	*	3.36706e-06	0.00169853	-9.93259
chr7	137438143	137438143	*	3.37134e-06	0.00169963	2.08668
chr19	39248775	39248775	*	3.38909e-06	0.00170752	14.7321
chr17	35016558	35016558	*	3.39922e-06	0.00171156	-18.5776
chr12	104471603	104471603	*	3.40205e-06	0.00171193	3.42446
chr15	80671821	80671821	*	3.41361e-06	0.00171652	3.0071
chr8	48555184	48555184	*	3.4154e-06	0.00171652	5.64037
chr10	128910626	128910626	*	3.4389e-06	0.00172674	2.08623
chr18	38367320	38367320	*	3.43998e-06	0.00172674	11.4038
chr4	137914892	137914892	*	3.44488e-06	0.00172812	-11.3827
chr1	166568998	166568998	*	3.45733e-06	0.00173116	-4.6398
chr2	158857442	158857442	*	3.45668e-06	0.00173116	-14.116
chr8	36376351	36376351	*	3.4572e-06	0.00173116	11.7038
chr12	84388402	84388402	*	3.46106e-06	0.00173197	-16.1281
chr18	74960198	74960198	*	3.46491e-06	0.00173282	-7.52965
chr7	119558760	119558760	*	3.47198e-06	0.00173529	-13.9531
chr10	22150175	22150175	*	3.48156e-06	0.00173901	2.16597
chr1	89690168	89690168	*	3.48532e-06	0.00173917	11.0303
chr3	134240350	134240350	*	3.48617e-06	0.00173917	2.20541
chr9	54981517	54981517	*	3.4903e-06	0.00174016	3.25362
chr18	80276806	80276806	*	3.49875e-06	0.00174331	-13.7445
chr4	139821745	139821745	*	3.50487e-06	0.00174529	6.39813
chr8	123451855	123451855	*	3.51275e-06	0.00174813	-7.6143
chr6	49215167	49215167	*	3.51863e-06	0.00174999	2.02287
chr10	129229799	129229799	*	3.52651e-06	0.00175176	-15.0069
chr9	65398686	65398686	*	3.52527e-06	0.00175176	8.58755
chr8	84721729	84721729	*	3.56208e-06	0.00176835	-10.92
chr2	101796810	101796810	*	3.56817e-06	0.00177029	7.53639
chr7	79053425	79053425	*	3.5748e-06	0.0017725	5.21773
chr7	99469018	99469018	*	3.58921e-06	0.00177856	4.8138
chr1	189922057	189922057	*	3.59289e-06	0.00177929	3.81471
chr5	4756449	4756449	*	3.6096e-06	0.00178648	13.3401
chr13	23309704	23309704	*	3.61583e-06	0.00178739	6.2818
chr2	29211838	29211838	*	3.61385e-06	0.00178739	9.01774
chr3	7503725	7503725	*	3.61996e-06	0.00178834	1.95981
chr3	90465433	90465433	*	3.63405e-06	0.00179421	3.13552
chr2	163339666	163339666	*	3.64797e-06	0.00179999	6.99399
chr2	74655605	74655605	*	3.6668e-06	0.00180818	21.4648
chr4	115878220	115878220	*	3.67158e-06	0.00180944	13.4569
chr13	51194085	51194085	*	3.69163e-06	0.00181822	-17.2803
chr2	77817175	77817175	*	3.70164e-06	0.00182204	1.91115
chr1	171071679	171071679	*	3.7137e-06	0.00182355	4.00696
chr12	108352861	108352861	*	3.71224e-06	0.00182355	9.7725
chr15	13569498	13569498	*	3.71117e-06	0.00182355	-12.4446
chr5	64160591	64160591	*	3.71346e-06	0.00182355	3.205
chr10	18059199	18059199	*	3.71717e-06	0.00182416	-7.15725
chr4	58206369	58206369	*	3.7359e-06	0.00183224	1.66406
chr1	99772358	99772358	*	3.74006e-06	0.00183304	5.54714
chr10	80844099	80844099	*	3.74251e-06	0.00183304	5.41198
chr4	86873524	86873524	*	3.74429e-06	0.00183304	-14.6684
chr6	122485894	122485894	*	3.75265e-06	0.00183602	5.58655
chr5	57719755	57719755	*	3.75547e-06	0.00183629	3.21429
chr19	46990115	46990115	*	3.76352e-06	0.00183739	-14.0439
chr2	153032234	153032234	*	3.7645e-06	0.00183739	16.9292
chr7	30819873	30819873	*	3.76219e-06	0.00183739	-28.9616
chr1	192191055	192191055	*	3.77738e-06	0.00184257	1.36861
chr17	26839777	26839777	*	3.7833e-06	0.00184324	2.66409
chr2	71546158	71546158	*	3.78136e-06	0.00184324	3.82287
chr1	133046301	133046301	*	3.79645e-06	0.00184804	2.42424
chr4	133400164	133400164	*	3.79769e-06	0.00184804	-7.76932
chr12	69241996	69241996	*	3.80261e-06	0.00184932	2.75229
chr1	74506373	74506373	*	3.81397e-06	0.00185374	3.81232
chr1	133046275	133046275	*	3.83126e-06	0.00185545	2.41449
chr1	133046277	133046277	*	3.83126e-06	0.00185545	2.41449
chr1	133046279	133046279	*	3.83126e-06	0.00185545	2.41449
chr10	127164115	127164115	*	3.82891e-06	0.00185545	-10.9941
chr12	103314020	103314020	*	3.83251e-06	0.00185545	-13.1113
chr15	89454326	89454326	*	3.83348e-06	0.00185545	4.01195
chr9	9239035	9239035	*	3.83244e-06	0.00185545	1.55109
chr18	23766051	23766051	*	3.8434e-06	0.00185915	-12.6518
chr8	35825964	35825964	*	3.84928e-06	0.00186088	2.01549
chr11	117535117	117535117	*	3.86751e-06	0.0018675	-17.2921
chr5	35392338	35392338	*	3.86757e-06	0.0018675	6.35697
chr12	73053777	73053777	*	3.88625e-06	0.0018754	1.86782
chr1	74098503	74098503	*	3.89819e-06	0.00188005	8.06052
chr11	98771273	98771273	*	3.90339e-06	0.00188032	-11.1178
chr8	43150441	43150441	*	3.90261e-06	0.00188032	-7.23578
chr7	28291392	28291392	*	3.90886e-06	0.00188184	3.7866
chr5	8798262	8798262	*	3.91622e-06	0.00188427	1.66453
chr2	142747123	142747123	*	3.92232e-06	0.00188497	-4.49438
chr6	145642152	145642152	*	3.92094e-06	0.00188497	-33.5827
chr6	63256345	63256345	*	3.93364e-06	0.00188929	3.19146
chr10	80330221	80330221	*	3.96332e-06	0.00190242	2.23752
chr10	127578509	127578509	*	3.96689e-06	0.00190301	-17.0349
chr9	59680548	59680548	*	3.97267e-06	0.00190466	4.58791
chr11	90418147	90418147	*	3.97793e-06	0.00190605	1.53453
chr10	79554701	79554701	*	3.98388e-06	0.00190744	1.24378
chr18	80987732	80987732	*	3.98552e-06	0.00190744	5.27146
chr13	31808088	31808088	*	4.009e-06	0.00191656	4.85635
chr8	80611385	80611385	*	4.00929e-06	0.00191656	3.61275
chr18	76057711	76057711	*	4.04967e-06	0.00193472	-17.5727
chr12	112929187	112929187	*	4.08245e-06	0.00194924	4.30949
chr18	53464756	53464756	*	4.08778e-06	0.00195064	1.55575
chr13	24802211	24802211	*	4.09353e-06	0.00195223	2.72277
chr2	102400577	102400577	*	4.10182e-06	0.00195504	5.61117
chr11	87828756	87828756	*	4.12778e-06	0.00196626	-12.4038
chr8	85700713	85700713	*	4.13924e-06	0.00197056	16.0027
chr19	41482755	41482755	*	4.14336e-06	0.00197136	3.85965
chr4	118437451	118437451	*	4.15109e-06	0.00197389	1.34298
chr10	86300474	86300474	*	4.16341e-06	0.00197627	3.52899
chr6	108828404	108828404	*	4.16127e-06	0.00197627	1.5873
chr8	91800127	91800127	*	4.16069e-06	0.00197627	6.41137
chr10	40260774	40260774	*	4.16827e-06	0.00197743	11.7119
chr10	80632413	80632413	*	4.17104e-06	0.00197758	-13.2373
chr11	58937990	58937990	*	4.17928e-06	0.00198034	9.59875
chr9	91362504	91362504	*	4.18366e-06	0.00198125	2.3122
chr7	30819867	30819867	*	4.1935e-06	0.00198476	-24.2587
chr2	152414706	152414706	*	4.20551e-06	0.00198928	2.1148
chr4	117040183	117040183	*	4.22794e-06	0.00199873	-20.0309
chr10	45486716	45486716	*	4.23576e-06	0.0020001	3.63339
chr15	78914390	78914390	*	4.23387e-06	0.0020001	4.47798
chr2	157202573	157202573	*	4.252e-06	0.00200624	-7.55964
chr5	123366238	123366238	*	4.25372e-06	0.00200624	-7.5074
chr9	97018574	97018574	*	4.2722e-06	0.00201379	2.52427
chr15	93399362	93399362	*	4.28583e-06	0.0020167	6.75707
chr2	9882434	9882434	*	4.28532e-06	0.0020167	5.74054
chr4	78212007	78212007	*	4.28286e-06	0.0020167	2.6133
chr5	15935558	15935558	*	4.33998e-06	0.002041	11.1145
chr6	59457735	59457735	*	4.34948e-06	0.00204429	-5.71744
chr3	37348937	37348937	*	4.35246e-06	0.00204451	4.95793
chr1	74506313	74506313	*	4.36343e-06	0.00204611	3.7464
chr1	74506347	74506347	*	4.36343e-06	0.00204611	3.7464
chr15	12739807	12739807	*	4.35912e-06	0.00204611	1.22699
chr12	102129316	102129316	*	4.36788e-06	0.00204701	4.62327
chr1	191592705	191592705	*	4.39481e-06	0.00205585	-9.42933
chr13	55415064	55415064	*	4.39469e-06	0.00205585	7.48146
chr5	49524783	49524783	*	4.39686e-06	0.00205585	4.00811
chr5	124218942	124218942	*	4.38929e-06	0.00205585	-7.90775
chr1	74506283	74506283	*	4.40231e-06	0.00205603	3.81232
chr11	115850647	115850647	*	4.40135e-06	0.00205603	-9.93896
chr8	104594961	104594961	*	4.40524e-06	0.00205621	-32.3949
chr4	125951045	125951045	*	4.41711e-06	0.00206032	-3.60656
chr9	99875119	99875119	*	4.41911e-06	0.00206032	4.03018
chr13	31808072	31808072	*	4.43362e-06	0.0020659	4.54378
chr15	27782731	27782731	*	4.43816e-06	0.00206683	-10.7952
chr10	29147467	29147467	*	4.44259e-06	0.00206771	2.06233
chr11	5098370	5098370	*	4.4457e-06	0.00206771	1.82575
chr2	163204030	163204030	*	4.44768e-06	0.00206771	3.95628
chr9	48710670	48710670	*	4.46287e-06	0.00207358	-16.8187
chr11	71067269	71067269	*	4.48013e-06	0.00208041	-14.2156
chr9	111311997	111311997	*	4.48272e-06	0.00208042	4.61727
chr11	119997540	119997540	*	4.50419e-06	0.00208919	-14.094
chr8	89185595	89185595	*	4.50956e-06	0.00209049	-11.1321
chr1	74098782	74098782	*	4.51743e-06	0.00209175	8.74188
chr7	16456044	16456044	*	4.51559e-06	0.00209175	6.3913
chr17	88636711	88636711	*	4.52729e-06	0.00209393	-14.7713
chr7	29304376	29304376	*	4.52472e-06	0.00209393	4.81035
chr1	42491930	42491930	*	4.54174e-06	0.00209942	6.46508
chr17	25273482	25273482	*	4.55143e-06	0.00209989	1.73913
chr4	40807278	40807278	*	4.54787e-06	0.00209989	-7.23152
chr7	141924341	141924341	*	4.54822e-06	0.00209989	-43.8128
chr8	69882129	69882129	*	4.55312e-06	0.00209989	8.50579
chr2	168147765	168147765	*	4.56706e-06	0.00210513	-9.25027
chr13	95721622	95721622	*	4.58791e-06	0.00211349	-13.8606
chr15	31266167	31266167	*	4.59041e-06	0.00211349	-15.2672
chr11	102605932	102605932	*	4.62123e-06	0.00212648	3.072
chr17	71869692	71869692	*	4.62734e-06	0.00212809	3.30984
chr7	34132820	34132820	*	4.63366e-06	0.00212979	5.01663
chr13	28952170	28952170	*	4.64381e-06	0.00213324	3.28947
chr5	22345293	22345293	*	4.68489e-06	0.0021509	3.53186
chr9	117872384	117872384	*	4.68957e-06	0.00215183	3.85561
chr5	35044075	35044075	*	4.71104e-06	0.00216046	-12.4886
chr4	120885974	120885974	*	4.71749e-06	0.00216098	-10.7678
chr5	92239960	92239960	*	4.71576e-06	0.00216098	-11.0997
chr3	7503869	7503869	*	4.72908e-06	0.00216384	2.82829
chr9	98956217	98956217	*	4.72858e-06	0.00216384	4.33671
chr4	30930029	30930029	*	4.74886e-06	0.00217167	7.84679
chr18	67088549	67088549	*	4.76442e-06	0.00217756	3.26126
chr12	112929146	112929146	*	4.80403e-06	0.00219443	4.35757
chr19	7382231	7382231	*	4.80933e-06	0.00219562	7.97286
chr8	106870683	106870683	*	4.81729e-06	0.00219801	6.07584
chr13	111755342	111755342	*	4.82587e-06	0.00219989	-7.84927
chr14	34565837	34565837	*	4.82681e-06	0.00219989	-11.6026
chr2	52299411	52299411	*	4.84236e-06	0.00220574	-24.6027
chr10	68395457	68395457	*	4.88292e-06	0.00222296	-12.824
chr16	93683525	93683525	*	4.89754e-06	0.00222641	3.26811
chr19	53676618	53676618	*	4.89767e-06	0.00222641	1.98969
chr7	141924367	141924367	*	4.89871e-06	0.00222641	-42.4544
chr11	85895104	85895104	*	4.90854e-06	0.00222963	4.16717
chr9	7176913	7176913	*	4.9193e-06	0.00223327	2.33114
chr2	24763278	24763278	*	4.93666e-06	0.0022399	3.36734
chr2	52299459	52299459	*	4.94599e-06	0.00224288	-25.9086
chr11	120618728	120618728	*	4.95977e-06	0.00224692	-49.7439
chr4	28813977	28813977	*	4.96044e-06	0.00224692	1.88281
chr9	31913315	31913315	*	4.9672e-06	0.00224873	1.65939
chr12	76405357	76405357	*	4.98482e-06	0.00225545	5.33983
chr11	59964659	59964659	*	5.01754e-06	0.00226674	2.54745
chr12	36041933	36041933	*	5.01814e-06	0.00226674	3.03061
chr7	141924364	141924364	*	5.01704e-06	0.00226674	-48.3607
chr1	119053558	119053558	*	5.02938e-06	0.00227005	2.60358
chr3	68870162	68870162	*	5.03386e-06	0.00227005	2.39406
chr5	125403826	125403826	*	5.03248e-06	0.00227005	-9.5774
chr15	35326688	35326688	*	5.03903e-06	0.00227112	5.57175
chr8	48452362	48452362	*	5.04401e-06	0.00227211	-5.24304
chr16	30171943	30171943	*	5.0515e-06	0.00227422	-5.27932
chr6	148354686	148354686	*	5.1009e-06	0.00229519	7.24975
chr8	85700540	85700540	*	5.11677e-06	0.00230105	18.6214
chr10	117740891	117740891	*	5.15369e-06	0.00231381	-29.7962
chr12	86422619	86422619	*	5.15216e-06	0.00231381	6.32546
chr8	70087095	70087095	*	5.15289e-06	0.00231381	16.6576
chr12	82616790	82616790	*	5.16978e-06	0.00231975	1.97385
chr18	60713079	60713079	*	5.19635e-06	0.00233039	-14.4061
chr2	71532955	71532955	*	5.22718e-06	0.00234292	3.02895
chr12	20312387	20312387	*	5.23212e-06	0.00234384	12.4984
chr14	20695273	20695273	*	5.25375e-06	0.00235223	-17.1588
chr2	61811997	61811997	*	5.28149e-06	0.00236335	3.88022
chr1	89992351	89992351	*	5.31232e-06	0.00237584	3.12663
chr9	13297490	13297490	*	5.31916e-06	0.00237758	3.4375
chr19	29380514	29380514	*	5.34815e-06	0.00238923	13.0261
chr3	29083009	29083009	*	5.35394e-06	0.0023905	3.13491
chr2	180892752	180892752	*	5.37411e-06	0.00239819	3.66715
chr2	78512882	78512882	*	5.38302e-06	0.00239953	-5.79502
chr8	61283899	61283899	*	5.38211e-06	0.00239953	17.2248
chr9	55829017	55829017	*	5.38659e-06	0.0023998	-5.45276
chr4	131482739	131482739	*	5.39559e-06	0.00240249	-8.69905
chr11	118328935	118328935	*	5.40271e-06	0.00240434	-6.89085
chr4	138084326	138084326	*	5.44735e-06	0.00242288	-14.8445
chr18	23954937	23954937	*	5.47507e-06	0.00243388	3.24324
chr4	78211954	78211954	*	5.5052e-06	0.00244549	4.84486
chr4	118225929	118225929	*	5.508e-06	0.00244549	-11.2769
chr7	68062234	68062234	*	5.51022e-06	0.00244549	-17.1923
chr12	22906190	22906190	*	5.52179e-06	0.00244662	5.55217
chr5	125298517	125298517	*	5.52784e-06	0.00244662	-32.0289
chr6	114041629	114041629	*	5.52404e-06	0.00244662	9.21862
chr7	120982413	120982413	*	5.51581e-06	0.00244662	1.31234
chr8	85700632	85700632	*	5.527e-06	0.00244662	1.25196
chr5	33629775	33629775	*	5.54119e-06	0.0024512	3.03948
chr1	171006325	171006325	*	5.54976e-06	0.00245131	-6.16376
chr2	77816568	77816568	*	5.55049e-06	0.00245131	3.09051
chr3	9526191	9526191	*	5.55038e-06	0.00245131	-26.3685
chr10	60686899	60686899	*	5.57019e-06	0.00245855	4.25534
chr5	140364776	140364776	*	5.57296e-06	0.00245855	-11.7121
chr5	111419240	111419240	*	5.58128e-06	0.00245991	13.1621
chr5	147029329	147029329	*	5.58208e-06	0.00245991	-10.1496
chr12	20196538	20196538	*	5.58849e-06	0.00246006	2.66243
chr6	101377714	101377714	*	5.58683e-06	0.00246006	3.5124
chr7	141924347	141924347	*	5.59415e-06	0.00246122	-45.1795
chr12	67222192	67222192	*	5.60242e-06	0.00246352	2.5351
chr11	11686183	11686183	*	5.61178e-06	0.00246372	1.97869
chr11	95824022	95824022	*	5.62257e-06	0.00246372	1.79445
chr3	6738505	6738505	*	5.6148e-06	0.00246372	-16.87
chr5	36374214	36374214	*	5.6241e-06	0.00246372	-12.1498
chr6	52725067	52725067	*	5.61666e-06	0.00246372	-11.1214
chr6	120493568	120493568	*	5.6223e-06	0.00246372	4.18946
chr9	115542383	115542383	*	5.60666e-06	0.00246372	-6.43785
chr14	20155013	20155013	*	5.64539e-06	0.00247171	-9.24721
chr17	34672020	34672020	*	5.65293e-06	0.00247368	14.5501
chrX	43947770	43947770	*	5.66027e-06	0.00247556	-17.3333
chr5	30232246	30232246	*	5.66942e-06	0.00247823	2.39166
chr3	131111597	131111597	*	5.68031e-06	0.00248165	2.66231
chr11	69410100	69410100	*	5.69491e-06	0.00248669	2.12355
chr16	20241146	20241146	*	5.7075e-06	0.00249085	2.76878
chr11	120185023	120185023	*	5.71697e-06	0.00249364	4.39629
chr9	111311982	111311982	*	5.72221e-06	0.00249459	5.20802
chr17	6256952	6256952	*	5.73068e-06	0.00249654	6.7729
chr9	37147538	37147538	*	5.73285e-06	0.00249654	-11.7058
chr11	69410119	69410119	*	5.74524e-06	0.0025006	2.12355
chr16	18581972	18581972	*	5.77803e-06	0.00251252	1.74048
chr8	61532172	61532172	*	5.7788e-06	0.00251252	-12.0905
chr9	57158144	57158144	*	5.78626e-06	0.00251441	2.57251
chr8	25102044	25102044	*	5.79195e-06	0.00251554	3.62254
chr6	57742266	57742266	*	5.84169e-06	0.00253477	10.3862
chr8	60983109	60983109	*	5.84246e-06	0.00253477	2.34234
chr16	17148231	17148231	*	5.85035e-06	0.00253616	23.2061
chr8	90347748	90347748	*	5.85192e-06	0.00253616	2.7161
chr3	14870275	14870275	*	5.85621e-06	0.00253667	-11.0234
chr2	170497085	170497085	*	5.8655e-06	0.00253934	3.25733
chr19	10643895	10643895	*	5.89084e-06	0.00254895	-11.5571
chr5	101646553	101646553	*	5.89839e-06	0.0025495	5.15871
chr7	123500289	123500289	*	5.89757e-06	0.0025495	7.86738
chr13	34107937	34107937	*	5.90623e-06	0.00255153	15.881
chr17	25773807	25773807	*	5.92156e-06	0.00255559	1.45414
chr8	60983095	60983095	*	5.92192e-06	0.00255559	2.33813
chr5	126795339	126795339	*	5.98086e-06	0.00257966	-10.4283
chr11	69361135	69361135	*	5.99107e-06	0.00258269	-17.2775
chr8	60983057	60983057	*	6.00224e-06	0.00258613	2.33393
chr1	156707925	156707925	*	6.01687e-06	0.00258968	8.87565
chr8	60983126	60983126	*	6.0161e-06	0.00258968	2.35081
chr1	42697368	42697368	*	6.02609e-06	0.0025914	3.35996
chr2	30062551	30062551	*	6.02725e-06	0.0025914	2.118
chr11	84957822	84957822	*	6.04325e-06	0.0025939	5.07042
chr11	115850740	115850740	*	6.04902e-06	0.0025939	-9.38195
chr14	121035128	121035128	*	6.03831e-06	0.0025939	1.77994
chr18	23954870	23954870	*	6.04347e-06	0.0025939	2.99252
chr8	88521263	88521263	*	6.04898e-06	0.0025939	19.6162
chr17	79231099	79231099	*	6.05575e-06	0.00259542	-12.0359
chr7	34132914	34132914	*	6.05984e-06	0.0025958	3.38788
chr8	60983040	60983040	*	6.07e-06	0.00259878	2.33393
chr18	23954873	23954873	*	6.09725e-06	0.00260907	3
chr11	77484089	77484089	*	6.11224e-06	0.00261411	-11.6902
chr7	141924333	141924333	*	6.13214e-06	0.00262124	-45.5196
chr5	24427610	24427610	*	6.13935e-06	0.00262294	-13.2387
chr11	38643019	38643019	*	6.15964e-06	0.00262842	-7.50153
chr15	100870927	100870927	*	6.16612e-06	0.00262842	1.95531
chr18	23954909	23954909	*	6.16824e-06	0.00262842	3.11688
chr4	15915698	15915698	*	6.15629e-06	0.00262842	-38.2534
chrX	93297261	93297261	*	6.16836e-06	0.00262842	2.58065
chr5	4756420	4756420	*	6.1771e-06	0.00263077	12.6786
chr18	23954866	23954866	*	6.18061e-06	0.00263088	3
chr17	45670172	45670172	*	6.19442e-06	0.00263538	-4.7882
chr8	60983111	60983111	*	6.20802e-06	0.00263978	2.33393
chr1	9968175	9968175	*	6.2122e-06	0.00264018	2.15619
chr8	87473001	87473001	*	6.22512e-06	0.00264428	5.47928
chr11	3125344	3125344	*	6.23193e-06	0.00264579	-12.2072
chr15	74519631	74519631	*	6.26333e-06	0.00265553	2.84464
chr15	89140417	89140417	*	6.26347e-06	0.00265553	2.21811
chr17	14943611	14943611	*	6.26467e-06	0.00265553	1.35908
chr9	57597263	57597263	*	6.27823e-06	0.00265989	-11.0261
chr11	97546763	97546763	*	6.29184e-06	0.00266426	2.32975
chr3	18295837	18295837	*	6.29986e-06	0.00266627	-49.58
chr13	13784342	13784342	*	6.30697e-06	0.00266789	2.78073
chr1	46313622	46313622	*	6.31765e-06	0.00267102	-9.03983
chr6	52216998	52216998	*	6.32689e-06	0.00267353	7.56298
chr4	140994090	140994090	*	6.33179e-06	0.00267421	-10.6233
chr11	96850384	96850384	*	6.34236e-06	0.00267728	3.51997
chr14	66910819	66910819	*	6.35575e-06	0.00268154	2.44399
chr18	23954878	23954878	*	6.3784e-06	0.0026897	3.03797
chr11	98348731	98348731	*	6.39865e-06	0.00269684	1.73661
chr18	23954915	23954915	*	6.41016e-06	0.0026995	2.96296
chr6	120960091	120960091	*	6.41161e-06	0.0026995	-6.45857
chr2	74656124	74656124	*	6.41914e-06	0.00270127	5.07755
chr11	100414227	100414227	*	6.42873e-06	0.00270374	5.1664
chr5	139547234	139547234	*	6.43167e-06	0.00270374	2.39683
chr11	115181434	115181434	*	6.43936e-06	0.00270557	-12.6372
chr12	101082657	101082657	*	6.48318e-06	0.00272258	1.60214
chr11	53478890	53478890	*	6.52021e-06	0.002735	4.44073
chr18	23954923	23954923	*	6.52624e-06	0.002735	2.95567
chr18	23954944	23954944	*	6.52624e-06	0.002735	2.95567
chr19	37693161	37693161	*	6.52072e-06	0.002735	15.4388
chr19	8708010	8708010	*	6.54148e-06	0.00273997	-7.30251
chr17	73934896	73934896	*	6.54947e-06	0.0027419	-12.5886
chr8	120381417	120381417	*	6.56243e-06	0.00274592	-17.7393
chr2	120567635	120567635	*	6.57267e-06	0.00274878	1.06857
chr9	88651948	88651948	*	6.58737e-06	0.00275352	8.21832
chr15	44787979	44787979	*	6.59127e-06	0.00275373	2.79662
chr12	108327947	108327947	*	6.63651e-06	0.00276835	2.11768
chr5	57719734	57719734	*	6.63229e-06	0.00276835	3.21361
chr8	60983029	60983029	*	6.63547e-06	0.00276835	2.35935
chr14	16575726	16575726	*	6.64163e-06	0.00276873	1.54109
chr9	9239093	9239093	*	6.64422e-06	0.00276873	1.65289
chr2	13793384	13793384	*	6.66062e-06	0.00277414	3.0768
chr1	156071007	156071007	*	6.66856e-06	0.0027749	-12.8989
chr18	73762610	73762610	*	6.66927e-06	0.0027749	7.01244
chr7	141924324	141924324	*	6.68656e-06	0.00278066	-43.2073
chr5	28169039	28169039	*	6.69351e-06	0.00278213	8.81174
chr4	41569465	41569465	*	6.69797e-06	0.00278256	2.79188
chr8	106511403	106511403	*	6.71179e-06	0.00278688	4.45126
chr5	35280607	35280607	*	6.7536e-06	0.0028028	5.32032
chr7	13770376	13770376	*	6.77928e-06	0.00281202	-7.72039
chr2	105127067	105127067	*	6.79809e-06	0.00281839	2.56663
chr15	77797835	77797835	*	6.80637e-06	0.00282038	-14.1251
chr5	125298538	125298538	*	6.81033e-06	0.00282058	-33.165
chr15	75997867	75997867	*	6.82159e-06	0.0028238	12.7914
chr17	46161492	46161492	*	6.84904e-06	0.00283372	2.86624
chr5	106964314	106964314	*	6.85737e-06	0.00283573	2.35955
chr12	100959052	100959052	*	6.86491e-06	0.0028374	-34.8997
chr9	59578425	59578425	*	6.86883e-06	0.00283758	7.2787
chr11	80209213	80209213	*	6.8883e-06	0.00284273	2.47748
chr8	37310880	37310880	*	6.8862e-06	0.00284273	-13.0084
chr3	30996129	30996129	*	6.8936e-06	0.00284347	2.42291
chr7	127385334	127385334	*	6.91777e-06	0.00285199	-8.27068
chr15	80978587	80978587	*	6.92384e-06	0.00285305	-16.4872
chr11	42182432	42182432	*	6.92975e-06	0.00285403	4.29368
chr7	30819866	30819866	*	6.94463e-06	0.00285871	-17.3808
chr12	109033375	109033375	*	6.96129e-06	0.00286412	10.6762
chr16	92001484	92001484	*	6.97031e-06	0.00286492	-11.4413
chr8	66687810	66687810	*	6.96753e-06	0.00286492	5.60669
chr2	128967560	128967560	*	7.0011e-06	0.00287612	2.407
chr2	169743777	169743777	*	7.00613e-06	0.00287673	-8.54141
chr2	26092093	26092093	*	7.01199e-06	0.00287769	11.0737
chrX	105121240	105121240	*	7.03045e-06	0.0028838	8.1503
chr5	148966235	148966235	*	7.09346e-06	0.00290818	-11.9779
chr18	36793409	36793409	*	7.10912e-06	0.00291313	12.2944
chr2	180892948	180892948	*	7.11737e-06	0.00291357	3.68714
chr8	22453800	22453800	*	7.11444e-06	0.00291357	-13.7428
chr11	112781607	112781607	*	7.15434e-06	0.00292723	1.49719
chr5	32143477	32143477	*	7.16365e-06	0.00292957	-16.2187
chr1	94806181	94806181	*	7.18022e-06	0.00293339	-10.6369
chr2	105128556	105128556	*	7.1773e-06	0.00293339	7.07976
chr9	96537490	96537490	*	7.18511e-06	0.00293391	-12.6424
chr19	61226607	61226607	*	7.21129e-06	0.00294213	18.2064
chr9	106226512	106226512	*	7.2125e-06	0.00294213	4.67928
chr13	53111378	53111378	*	7.22326e-06	0.00294504	-8.52483
chr17	36179159	36179159	*	7.22745e-06	0.00294527	1.74068
chr11	47988816	47988816	*	7.23473e-06	0.00294676	2.97491
chr8	71406207	71406207	*	7.23887e-06	0.00294697	1.79415
chr4	102745064	102745064	*	7.26301e-06	0.00295532	-45.7164
chr1	138841707	138841707	*	7.27051e-06	0.00295689	5.04834
chr6	89359935	89359935	*	7.32641e-06	0.00297813	-12.6631
chr12	20196848	20196848	*	7.35209e-06	0.00298614	5.90426
[truncated: 10,631 more rows]
