# Supplementary material for: Genome-wide analysis of hepatic DNA methylation reveals impact of epigenetic aging on xenobiotic metabolism and transport genes in an aged mouse model
Source: GeroScience. 2024 Apr 1;46(6):5967–80. doi: 10.1007/s11357-024-01137-9 (PMC11493898; doi:10.1007/s11357-024-01137-9)
Supplement: Supplementary file 3 — Supplementary file3 (XLSX 52 KB) [file 11357_2024_1137_MOESM3_ESM.xlsx]

## Sheet: Cytochrome P450s
chr	start	end	strand	pvalue	qvalue	meth.diff	gene_ID1	gene_ID2
chr12	108352822	108352822	*	7.05912e-13	1.0424e-08	20.198	Eml1	Cyp46a1
chr12	108352748	108352748	*	3.37464e-12	4.09072e-08	17.5459	Eml1	Cyp46a1
chr12	108352813	108352813	*	1.17608e-08	2.41207e-05	12.7197	Eml1	Cyp46a1
chr9	57681974	57681974	*	7.55508e-08	9.89093e-05	-15.6977	Csk	Cyp1a2
chr15	82494252	82494252	*	2.48626e-07	0.000232367	12.4844	Cyp2d12	Cyp2d9
chr12	108328026	108328026	*	3.2547e-07	0.000287011	3.95249	Cyp46a1	Hhipl1
chr19	37692926	37692926	*	5.68846e-07	0.000445946	13.9769	Cyp26a1	NA
chr12	108352884	108352884	*	9.077e-07	0.000643288	9.66632	Eml1	Cyp46a1
chr3	17786683	17786683	*	1.64646e-06	0.00100177	2.449	Cypt12	NA
chr6	84588569	84588569	*	2.35484e-06	0.00129225	7.3654	Cyp26b1	NA
chr19	39248775	39248775	*	3.38909e-06	0.00170752	14.7321	Cyp2c29	Cyp2c66
chr12	108352861	108352861	*	3.71224e-06	0.00182355	9.7725	Eml1	Cyp46a1
chr2	170497085	170497085	*	5.8655e-06	0.00253934	3.25733	Cyp24a1	NA
chr3	18295837	18295837	*	6.29986e-06	0.00266627	-49.58	Cyp7b1	Armc1
chr19	37693161	37693161	*	6.52072e-06	0.002735	15.4388	Cyp26a1	NA
chr12	108327947	108327947	*	6.63651e-06	0.00276835	2.11768	Cyp46a1	Hhipl1
chr3	18295843	18295843	*	9.78777e-06	0.00365824	-45.6361	Cyp7b1	Armc1
chr6	84254323	84254323	*	1.50187e-05	0.00488693	7.22758	Dysf	Cyp26b1
chr12	108328024	108328024	*	1.89713e-05	0.00572998	1.57354	Cyp46a1	Hhipl1
chr3	18295872	18295872	*	2.22698e-05	0.00630297	-38.9806	Cyp7b1	Armc1
chr17	32452972	32452972	*	2.9191e-05	0.00746791	8.00061	Pglyrp2	Cyp4f39
chr4	115133944	115133944	*	3.12404e-05	0.00778779	5.10987	Cyp4x1	NA
chr6	84135013	84135013	*	4.55254e-05	0.00987721	-32.9272	Dysf	Cyp26b1
chr17	79713681	79713681	*	5.10947e-05	0.0105383	1.95534	Cyp1b1	Rmdn2
chr17	34814696	34814696	*	5.63945e-05	0.0111549	-15.1476	Cyp21a1	Stk19
chr17	34824429	34824429	*	7.30602e-05	0.0130469	-6.09615	Cyp21a1	Stk19
chr6	84135052	84135052	*	7.79739e-05	0.0135446	-19.5724	Dysf	Cyp26b1
chr6	84135035	84135035	*	8.61678e-05	0.0143821	-18.3218	Dysf	Cyp26b1
chr19	37701064	37701064	*	8.94726e-05	0.014698	-28.6737	Cyp26a1	Myof
chr19	37585921	37585921	*	9.30972e-05	0.0150141	-8.3251	Cyp26c1	Exoc6
chr12	108353060	108353060	*	9.40621e-05	0.0151067	22.0391	Eml1	Cyp46a1
chr3	18060248	18060248	*	9.78179e-05	0.0154977	-10.5319	Bhlhe22	Cyp7b1
chr12	108353151	108353151	*	0.000101406	0.0158177	26.2408	Eml1	Cyp46a1
chr3	131338153	131338153	*	0.00010867	0.0164447	-23.6714	Cyp2u1	Sgms2
chr19	37701063	37701063	*	0.000110651	0.0166268	-22.7792	Cyp26a1	Myof
chr7	114416536	114416536	*	0.000111523	0.0167144	1.74391	Pde3b	Cyp2r1
chr6	84464382	84464382	*	0.000124218	0.0177898	-30.787	Cyp26b1	Dysf
chr6	84135019	84135019	*	0.000124886	0.0178352	-30.0152	Dysf	Cyp26b1
chr9	57681997	57681997	*	0.000130491	0.0182927	-13.8673	Csk	Cyp1a2
chr6	84464383	84464383	*	0.000131757	0.0183833	-25.8496	Cyp26b1	Dysf
chr6	84134941	84134941	*	0.000139526	0.0190165	-35.9393	Dysf	Cyp26b1
chr3	131298578	131298578	*	0.000165806	0.0210641	-14.1699	Hadh	Cyp2u1
chr6	84135031	84135031	*	0.000170017	0.0213388	-19.984	Dysf	Cyp26b1
chr3	131338148	131338148	*	0.000170141	0.0213445	-34.0345	Cyp2u1	Sgms2
chr1	74711530	74711530	*	0.000174821	0.0216705	-15.6318	Cyp27a1	NA
chr12	108353150	108353150	*	0.000190614	0.0227797	23.8377	Eml1	Cyp46a1
chr12	108352859	108352859	*	0.000195454	0.0231032	10.8311	Eml1	Cyp46a1
chrX	39504579	39504579	*	0.000210637	0.0240927	-11.1616	Cypt15	Cypt14
chr19	46667311	46667311	*	0.000213333	0.0242563	19.847	Cyp17a1	Wbp1l
chr17	34824485	34824485	*	0.000224585	0.0248804	-19.1368	Cyp21a1	Stk19
chr17	32534796	32534796	*	0.000229833	0.0252521	-21.9298	Cyp4f16	NA
chr8	45381267	45381267	*	0.000251648	0.026543	5.49378	Cyp4v3	Fam149a
chr12	108353156	108353156	*	0.000258452	0.0269332	20.4076	Eml1	Cyp46a1
chr19	37693104	37693104	*	0.000280956	0.0282377	11.7753	Cyp26a1	NA
chr12	108353157	108353157	*	0.000296112	0.0291119	18.1066	Eml1	Cyp46a1
chr4	96263516	96263516	*	0.000331295	0.0310308	-16.4775	Cyp2j7	Cyp2j11
chr6	84134980	84134980	*	0.000345055	0.0317701	-18.6452	Dysf	Cyp26b1
chr6	84464394	84464394	*	0.000346948	0.031883	-28.77	Cyp26b1	Dysf
chr19	39249135	39249135	*	0.000394711	0.0342712	14.5603	Cyp2c29	Cyp2c66
chr12	108352823	108352823	*	0.000398726	0.0344597	18.122	Eml1	Cyp46a1
chr19	46664626	46664626	*	0.000400578	0.0345665	-27.7105	Cyp17a1	Wbp1l
chr9	57682074	57682074	*	0.000407266	0.0348472	-22.1857	Csk	Cyp1a2
chr17	32534797	32534797	*	0.000408254	0.0349024	-17.4868	Cyp4f16	NA
chr8	45381282	45381282	*	0.000438158	0.036327	5.30651	Cyp4v3	Fam149a
chr17	34811846	34811846	*	0.000445194	0.0366634	-18.8723	Cyp21a1	Stk19
chr3	131298577	131298577	*	0.000499763	0.0392556	-15.4231	Hadh	Cyp2u1
chr19	46667320	46667320	*	0.000508203	0.0396112	14.803	Cyp17a1	Wbp1l
chr17	34811845	34811845	*	0.000515424	0.0399745	-18.6698	Cyp21a1	Stk19
chr19	46667319	46667319	*	0.000558477	0.0417963	11.8382	Cyp17a1	Wbp1l
chr5	145780565	145780565	*	0.000627074	0.0444399	-4.8064	Cyp3a41a	Cyp3a44
chr6	84583804	84583804	*	0.000701765	0.0471688	4.33656	Cyp26b1	Dysf
chr19	37814782	37814782	*	0.000703384	0.0472436	-10.0202	Cyp26a1	Myof
chr6	84135130	84135130	*	0.000711616	0.0475409	-54.8205	Dysf	Cyp26b1
chrX	105121388	105121388	*	0.000722074	0.0479811	9.86504	Cypt2	Magee1
chr12	108352749	108352749	*	0.000752142	0.0490924	17.5748	Eml1	Cyp46a1

## Sheet: Phase II
chr	start	end	strand	pvalue	qvalue	meth.diff	gene_ID1	gene_ID2
chr3	125938259	125938259	*	2.87e-13	5.17e-09	3.99408	Arsj	Ugt8a
chr3	125938264	125938264	*	5.57e-12	5.96e-08	4.61983	Arsj	Ugt8a
chr7	45755493	45755493	*	2.86e-08	4.75e-05	-7.72678	Spaca4	Sult2b1
chr3	125938273	125938273	*	6.11e-07	0.000470722	4.07096	Arsj	Ugt8a
chr3	107895993	107895993	*	1.41e-06	0.000895683	2.79146	Gstm5	NA
chr7	13770376	13770376	*	6.78e-06	0.00281202	-7.72039	Sult2a2	Sult2a1
chr7	13770376	13770376	*	6.78e-06	0.00281202	-7.72039	Sult2a2	Sult2a1
chr7	13946317	13946317	*	1.13e-05	0.00403079	10.7878	Sult2a1	Sult2a4
chr7	13946317	13946317	*	1.13e-05	0.00403079	10.7878	Sult2a1	Sult2a4
chr9	78248394	78248394	*	3.61e-05	0.00851085	-37.0191	ENSMUSG00000111709	Gsta1
chr15	84105697	84105697	*	3.62e-05	0.00851656	3.4282	Sult4a1	NA
chr9	78247489	78247489	*	3.73e-05	0.0086888	-32.1117	ENSMUSG00000111709	Gsta1
chr9	78247776	78247776	*	3.92e-05	0.00896687	-42.9852	ENSMUSG00000111709	Gsta1
chr3	125938213	125938213	*	5.52e-05	0.0110476	5.01816	Arsj	Ugt8a
chr9	78247529	78247529	*	8.6e-05	0.0143627	-42.8333	ENSMUSG00000111709	Gsta1
chr10	33642913	33642913	*	0.000100393	0.0157348	-4.99894	Clvs2	Sult3a2
chr9	78247843	78247843	*	0.000108946	0.0164712	-41.3183	ENSMUSG00000111709	Gsta1
chr9	78247782	78247782	*	0.000119554	0.0173918	-43.4314	ENSMUSG00000111709	Gsta1
chr9	78179092	78179092	*	0.000131002	0.0183227	-22.1895	Gsta4	Ick
chr12	87148637	87148637	*	0.000153487	0.0201256	-15.2183	Pomt2	Gstz1
chr19	47865737	47865737	*	0.0001658	0.0210641	2.84922	Gsto2	NA
chr9	78247589	78247589	*	0.000171129	0.0214287	-33.6377	ENSMUSG00000111709	Gsta1
chr3	125938315	125938315	*	0.000189965	0.0227424	6.46219	Arsj	Ugt8a
chr9	78247749	78247749	*	0.000231105	0.0253267	-35.7362	ENSMUSG00000111709	Gsta1
chr15	84105474	84105474	*	0.000233493	0.0254805	2.38446	Sult4a1	NA
chr15	84105689	84105689	*	0.00028692	0.0286311	4.06945	Sult4a1	NA
chr9	78179047	78179047	*	0.000290233	0.0287539	-19.3866	Gsta4	Ick
chr9	78247584	78247584	*	0.000384332	0.0337359	-36.2427	ENSMUSG00000111709	Gsta1
chr3	107896151	107896151	*	0.000413248	0.0351259	3.93349	Gstm5	NA
chr9	78248421	78248421	*	0.000424851	0.0356828	-28.732	ENSMUSG00000111709	Gsta1
chr3	125938299	125938299	*	0.00043133	0.0360271	5.28926	Arsj	Ugt8a
chr3	125938270	125938270	*	0.000534389	0.0407412	4.6982	Arsj	Ugt8a
chr9	78248393	78248393	*	0.00057574	0.0424427	-35.7541	ENSMUSG00000111709	Gsta1

## Sheet: ABC transporters
chr	start	end	strand	pvalue	qvalue	meth.diff	gene_ID1	gene_ID2
chr7	46179791	46179791	*	4.64e-09	1.23e-05	4.86629	Abcc8	NA
chr3	121914769	121914769	*	9.73e-07	0.000680087	-12.3304	Abcd3	Arhgap29
chr5	8798262	8798262	*	3.92e-06	0.00188427	1.66453	Abcb1b	NA
chr12	84590621	84590621	*	2.38e-05	0.00655409	9.31342	Vsx2	Abcd4
chr17	24405942	24405942	*	3.15e-05	0.00780958	-11.9864	Rnps1	Abca3
chr19	43886324	43886324	*	4.49e-05	0.0098014	-36.4367	Dnmbp	Abcc2
chr6	142702395	142702395	*	5.77e-05	0.0113355	3.44828	Abcc9	NA
chr12	84571931	84571931	*	0.000115054	0.016999	2.84565	Vsx2	Abcd4
chr7	120300725	120300725	*	0.000128171	0.0181472	10.3891	Abca15	Abca14
chr7	120300725	120300725	*	0.000128171	0.0181472	10.3891	Abca15	Abca14
chr19	43866574	43866574	*	0.000136657	0.0187761	-4.1632	Dnmbp	Abcc2
chr19	43847802	43847802	*	0.000152449	0.0200315	-6.34921	Abcc2	Dnmbp
chr17	24352462	24352462	*	0.000193847	0.0230003	1.34228	Abca17	Abca3
chr17	24352462	24352462	*	0.000193847	0.0230003	1.34228	Abca17	Abca3
chr6	142634988	142634988	*	0.000220118	0.0246597	15.9165	Kcnj8	Abcc9
chr11	94432577	94432577	*	0.00028639	0.0286017	-9.38231	Abcc3	Cacna1g
chr11	110181882	110181882	*	0.000388365	0.0339589	-27.9775	Abca9	Abca6
chr11	110181882	110181882	*	0.000388365	0.0339589	-27.9775	Abca9	Abca6
chr19	43886382	43886382	*	0.000442841	0.0365697	-34.3217	Dnmbp	Abcc2
chr12	84585940	84585940	*	0.00050198	0.0393641	-7.79037	Vsx2	Abcd4
chr12	118848867	118848867	*	0.000613917	0.043961	3.08891	Sp8	Abcb5
chr15	91115282	91115282	*	0.00062817	0.0444719	-7.28477	Kif21a	Abcd2
chr15	91191482	91191482	*	0.000643301	0.0450173	0.610583	Abcd2	NA
chr17	46317604	46317604	*	0.000671558	0.0460698	-4.75189	Abcc10	Dlk2
chr12	84571926	84571926	*	0.000757266	0.049222	3.47654	Vsx2	Abcd4

## Sheet: SLC transporters
chr	start	end	strand	pvalue	qvalue	meth.diff	gene_ID1	gene_ID2
chr2	164968695	164968695	*	7.27e-11	4.76e-07	4.265	Slc12a5	NA
chr14	49525781	49525781	*	1.83e-10	1.02e-06	6.60613	Slc35f4	NA
chr2	61812001	61812001	*	5.57e-10	2.45e-06	3.37981	Slc4a10	Tbr1
chr2	61815650	61815650	*	5.56e-10	2.45e-06	7.71699	Slc4a10	Tbr1
chr9	44397144	44397144	*	2.83e-09	8.64e-06	2.82575	Slc37a4	NA
chr9	44397167	44397167	*	3.16e-09	9.36e-06	2.7735	Slc37a4	NA
chr2	61812097	61812097	*	4.42e-09	1.2e-05	4.20136	Slc4a10	Tbr1
chr4	88032018	88032018	*	4.61e-09	1.23e-05	3.02013	Slc24a2	Mllt3
chr10	19818723	19818723	*	8.17e-09	1.81e-05	-18.8065	Slc35d3	Il20ra
chr9	44397178	44397178	*	8.88e-09	1.92e-05	2.62346	Slc37a4	NA
chr3	107518073	107518073	*	9.02e-09	1.94e-05	2.44533	Slc6a17	NA
chr2	61815448	61815448	*	1.07e-08	2.23e-05	6.91623	Slc4a10	Tbr1
chr7	16781744	16781744	*	1.42e-08	2.84e-05	2.40366	Slc1a5	NA
chr15	91572558	91572558	*	2.05e-08	3.71e-05	5.68562	Slc2a13	NA
chr2	61816042	61816042	*	3.99e-08	6.07e-05	14.2837	Slc4a10	Tbr1
chr2	61815624	61815624	*	4.22e-08	6.34e-05	7.19096	Slc4a10	Tbr1
chr2	61812055	61812055	*	5.06e-08	7.28e-05	4.92532	Slc4a10	Tbr1
chr4	119073216	119073216	*	9.78e-08	0.000120057	15.7146	Slc2a1	Lao1
chr15	97232943	97232943	*	1.03e-07	0.000124295	-16.7817	Slc38a4	Pced1b
chr15	91572582	91572582	*	1.12e-07	0.000129887	3.41151	Slc2a13	NA
chr2	61812170	61812170	*	1.67e-07	0.000171561	4.87352	Slc4a10	Tbr1
chr2	122702312	122702312	*	3.31e-07	0.000290719	1.51515	Slc30a4	NA
chr2	61812182	61812182	*	3.33e-07	0.0002915	2.79271	Slc4a10	Tbr1
chr15	96641277	96641277	*	4.01e-07	0.000338624	1.5807	Slc38a1	NA
chr15	91573153	91573153	*	4.38e-07	0.00036377	3.0609	Slc2a13	NA
chr1	40681854	40681854	*	4.74e-07	0.000388463	3.45437	Slc9a2	Mfsd9
chr15	91572576	91572576	*	5.34e-07	0.000424052	4.92933	Slc2a13	NA
chr8	121907480	121907480	*	5.39e-07	0.000427216	3.41382	Slc7a5	NA
chr19	6830118	6830118	*	5.79e-07	0.000452673	16.5212	Slc22a12	Rps6ka4
chr7	74554522	74554522	*	9.71e-07	0.000679158	2.999	Slco3a1	NA
chr1	164229588	164229588	*	1.26e-06	0.000827016	-16.4764	Slc19a2	F5
chr10	127178070	127178070	*	1.29e-06	0.000838859	10.8968	Slc26a10	B4galnt1
chr2	165473153	165473153	*	1.29e-06	0.000838859	2.30108	Slc13a3	NA
chr5	21865661	21865661	*	1.59e-06	0.000981769	9.43436	Slc26a5	NA
chr1	13125436	13125436	*	1.61e-06	0.00098932	6.12018	Slco5a1	Prdm14
chr15	96641234	96641234	*	1.8e-06	0.00106642	1.74424	Slc38a1	NA
chr10	52691472	52691472	*	2.35e-06	0.00128886	1.81113	Slc35f1	NA
chr1	84935054	84935054	*	2.44e-06	0.0013329	7.45844	Slc16a14	NA
chr15	96642769	96642769	*	2.52e-06	0.00136178	3.44418	Slc38a1	NA
chr3	116741131	116741131	*	2.83e-06	0.00148998	-12.3456	Slc35a3	Agl
chr3	31309817	31309817	*	2.9e-06	0.00151827	3.15154	Slc7a14	NA
chr2	61811943	61811943	*	3.03e-06	0.00156418	9.47304	Slc4a10	Tbr1
chr15	76616783	76616783	*	3.03e-06	0.00156489	10.6391	Slc39a4	NA
chr12	102129316	102129316	*	4.37e-06	0.00204701	4.62327	Slc24a4	NA
chr2	61811997	61811997	*	5.28e-06	0.00236335	3.88022	Slc4a10	Tbr1
chr19	8708010	8708010	*	6.54e-06	0.00273997	-7.30251	Slc3a2	Chrm1
chr8	22453800	22453800	*	7.11e-06	0.00291357	-13.7428	Slc20a2	Mrps31
chr2	61812110	61812110	*	7.49e-06	0.00302385	2.24235	Slc4a10	Tbr1
chr3	50991273	50991273	*	8.85e-06	0.00341946	-34.9754	Slc7a11	Noct
chr11	75515138	75515138	*	9.1e-06	0.00348447	-16.3995	Slc43a2	Scarf1
chr11	113174602	113174602	*	1.24e-05	0.00427337	-16.5775	Slc39a11	Sox9
chr2	165473116	165473116	*	1.27e-05	0.00435078	4.62356	Slc13a3	NA
chr15	91573084	91573084	*	1.36e-05	0.00455908	2.94199	Slc2a13	NA
chr1	84934597	84934597	*	1.37e-05	0.00460096	3.61173	Slc16a14	NA
chr19	5001784	5001784	*	1.46e-05	0.00478183	6.59217	Slc29a2	Npas4
chr15	79261536	79261536	*	1.51e-05	0.00489657	2.91566	Slc16a8	Baiap2l2
chr2	61816206	61816206	*	1.66e-05	0.0052216	12.0523	Slc4a10	Tbr1
chr14	54912455	54912455	*	1.77e-05	0.00548555	3.75689	Slc22a17	NA
chr8	126298454	126298454	*	1.9e-05	0.00572998	1.87569	Slc35f3	NA
chr4	45430761	45430761	*	2.05e-05	0.00599388	-10.9045	Slc25a51	Shb
chr10	77057228	77057228	*	2.06e-05	0.00600674	-15.2342	Slc19a1	Col18a1
chr17	54298760	54298760	*	2.25e-05	0.0063504	5.42628	Slc5a7	NA
chr15	96641333	96641333	*	2.3e-05	0.0064272	3.32228	Slc38a1	NA
chr15	96642679	96642679	*	2.44e-05	0.00668529	2.69166	Slc38a1	NA
chr2	151979817	151979817	*	2.46e-05	0.00670335	1.74234	Slc52a3	Fam110a
chr6	24348396	24348396	*	2.8e-05	0.00726749	-23.9373	Slc13a1	Iqub
chrX	21714856	21714856	*	2.9e-05	0.00743398	13.8684	Slc6a14	NA
chr2	61812235	61812235	*	2.92e-05	0.00746791	1.37421	Slc4a10	Tbr1
chr12	31559860	31559860	*	2.99e-05	0.00759538	4.69189	Slc26a4	NA
chr6	90619580	90619580	*	3.09e-05	0.00773569	11.72	Slc41a3	Iqsec1
chr18	35625909	35625909	*	3.13e-05	0.00780925	-24.6934	Slc23a1	Paip2
chr1	13125437	13125437	*	3.33e-05	0.00809467	7.03037	Slco5a1	Prdm14
chr12	102129336	102129336	*	3.46e-05	0.00831135	4.28506	Slc24a4	NA
chr2	61812013	61812013	*	3.54e-05	0.00842685	2.57708	Slc4a10	Tbr1
chr6	35302368	35302368	*	3.71e-05	0.00867462	-10.8647	Slc13a4	Nup205
chr10	60817018	60817018	*	3.86e-05	0.00889753	-38.4134	Slc29a3	Unc5b
chr2	61812298	61812298	*	4.15e-05	0.0093214	10.3741	Slc4a10	Tbr1
chr3	104639234	104639234	*	4.37e-05	0.00963464	1.09562	Slc16a1	NA
chr9	37255033	37255033	*	4.46e-05	0.00977146	-7.75055	Slc37a2	NA
chr12	102129385	102129385	*	4.75e-05	0.0101016	2.32843	Slc24a4	NA
chr11	113192511	113192511	*	4.78e-05	0.0101351	-27.6501	Slc39a11	Sox9
chr19	8292215	8292215	*	5.09e-05	0.0105152	-8.48672	Slc22a29	Slc22a30
chr1	131963880	131963880	*	5.1e-05	0.0105331	-22.2058	Slc45a3	Nucks1
chr1	75546756	75546756	*	5.25e-05	0.0107003	4.62317	Slc4a3	NA
chr1	40681719	40681719	*	5.29e-05	0.0107703	3.98391	Slc9a2	Mfsd9
chr1	191833721	191833721	*	5.49e-05	0.0110115	-25.3713	Slc30a1	Nek2
chr1	84934680	84934680	*	5.53e-05	0.0110609	2.68589	Slc16a14	NA
chr15	97238902	97238902	*	5.56e-05	0.0110812	-6.4099	Slc38a4	Pced1b
chr12	73355522	73355522	*	5.63e-05	0.0111493	-18.2539	Slc38a6	Tmem30b
chr3	31309977	31309977	*	5.63e-05	0.0111513	2.01689	Slc7a14	NA
chr2	61811988	61811988	*	5.87e-05	0.0114303	2.09744	Slc4a10	Tbr1
chr2	61815625	61815625	*	5.87e-05	0.0114303	4.09661	Slc4a10	Tbr1
chr12	73355635	73355635	*	5.9e-05	0.0114707	-24.0216	Slc38a6	Tmem30b
chr19	6830228	6830228	*	5.92e-05	0.0114962	10.7919	Slc22a12	Rps6ka4
chr11	102401994	102401994	*	6.28e-05	0.0118942	-15.6353	Slc25a39	Rundc3a
chr1	84934892	84934892	*	6.45e-05	0.0120894	1.13941	Slc16a14	NA
chr2	61815780	61815780	*	6.48e-05	0.0120968	4.47268	Slc4a10	Tbr1
chr2	102767052	102767052	*	6.61e-05	0.0122435	-7.73164	Slc1a2	Cd44
chr1	97513093	97513093	*	6.83e-05	0.0124788	-6.63593	Slco6c1	D1Ertd622e
chr3	135696563	135696563	*	7.28e-05	0.0130225	-8.41308	Slc39a8	Nfkb1
chr2	61812187	61812187	*	7.39e-05	0.0131428	3.10564	Slc4a10	Tbr1
chr2	61815646	61815646	*	8.03e-05	0.0137678	7.40977	Slc4a10	Tbr1
chr2	91063316	91063316	*	8.1e-05	0.0138318	-4.56349	Slc39a13	Psmc3
chr13	74121197	74121197	*	8.19e-05	0.0139346	3.13739	Slc9a3	NA
chr8	5340711	5340711	*	8.24e-05	0.0139759	-31.6351	Slc10a2	NA
chr17	85028570	85028570	*	8.38e-05	0.0141331	-27.481	Slc3a1	NA
chr6	6184293	6184293	*	8.43e-05	0.0141966	-21.793	Slc25a13	Dync1i1
chr11	53967513	53967513	*	8.85e-05	0.0146028	-11.2479	Slc22a5	Slc22a21
chr1	185455171	185455171	*	9.08e-05	0.0148022	0.967742	Slc30a10	NA
chr4	150101729	150101729	*	9.13e-05	0.0148443	-4.79323	Slc2a5	Gpr157
chr7	13007819	13007819	*	9.18e-05	0.0148971	-5.67852	Slc27a5	Zbtb45
chr10	60817040	60817040	*	9.56e-05	0.0152656	-40.0096	Slc29a3	Unc5b
chr2	126521843	126521843	*	9.91e-05	0.0156103	-25.6603	Slc27a2	Atp8b4
chr17	85028611	85028611	*	0.000102446	0.0159211	-28.9234	Slc3a1	NA
chr1	191833722	191833722	*	0.000102549	0.015931	-30.245	Slc30a1	Nek2
chr1	191833717	191833717	*	0.000102894	0.0159693	-34.5445	Slc30a1	Nek2
chr3	104639196	104639196	*	0.000103796	0.0160341	0.96432	Slc16a1	NA
chr4	14632974	14632974	*	0.000105099	0.0161491	19.4985	Slc26a7	Lrrc69
chr3	135341814	135341814	*	0.000106289	0.0162448	-6.06388	Slc9b1	Slc9b2
chr5	103596710	103596710	*	0.000107076	0.0163091	-3.48584	Slc10a6	Ptpn13
chr11	113192510	113192510	*	0.000109608	0.0165346	-44.6093	Slc39a11	Sox9
chr3	90389669	90389669	*	0.000110257	0.0165922	7.07617	Slc27a3	NA
chr3	50991207	50991207	*	0.000113272	0.016877	-32.2945	Slc7a11	Noct
chr6	24348394	24348394	*	0.000113924	0.0169059	-21.065	Slc13a1	Iqub
chr11	115446637	115446637	*	0.0001203	0.0174597	9.52632	Slc16a5	Trim80
chr2	126521818	126521818	*	0.000124135	0.0177874	-33.0403	Slc27a2	Atp8b4
chr8	119491080	119491080	*	0.000124831	0.0178352	2.94603	Slc38a8	Necab2
chr5	73006964	73006964	*	0.000125515	0.0178811	2.11489	Slc10a4	NA
chr2	61815669	61815669	*	0.000128584	0.0181758	4.4641	Slc4a10	Tbr1
chr2	61811937	61811937	*	0.000131447	0.0183677	9.50865	Slc4a10	Tbr1
chr2	126521979	126521979	*	0.000131615	0.0183698	-30.5858	Slc27a2	Atp8b4
chr4	45507242	45507242	*	0.000134556	0.018628	-9.60724	Slc25a51	Shb
chr7	123199765	123199765	*	0.000138886	0.0189561	-4.6699	Slc5a11	Tnrc6a
chr14	32464535	32464535	*	0.000141559	0.0191776	3.22298	Slc18a3	NA
chr5	103592018	103592018	*	0.000147954	0.0196187	-24.3026	Slc10a6	Ptpn13
chr6	24348404	24348404	*	0.000150909	0.0198838	-32.4809	Slc13a1	Iqub
chr18	35625895	35625895	*	0.000151448	0.0199322	-29.8117	Slc23a1	Paip2
chr3	121499837	121499837	*	0.000153866	0.0201428	-6.42179	Slc44a3	Cnn3
chr1	97513112	97513112	*	0.000154175	0.0201516	-9.70204	Slco6c1	D1Ertd622e
chr2	61812020	61812020	*	0.000160502	0.0206749	2.6525	Slc4a10	Tbr1
chr18	35625932	35625932	*	0.000161649	0.0207503	-26.4185	Slc23a1	Paip2
chr4	45495406	45495406	*	0.000175683	0.0217341	-13.4198	Slc25a51	Shb
chr10	60816978	60816978	*	0.000184254	0.0223513	-16.8896	Slc29a3	Unc5b
chr5	21865556	21865556	*	0.000188306	0.0226303	8.75398	Slc26a5	NA
chr3	104639263	104639263	*	0.000205849	0.0237715	0.948367	Slc16a1	NA
chr15	100451544	100451544	*	0.000211593	0.0241362	-25.009	Slc11a2	Letmd1
chr6	24348395	24348395	*	0.000212256	0.0241914	-26.3126	Slc13a1	Iqub
chr8	126298460	126298460	*	0.00021569	0.0244013	1.17519	Slc35f3	NA
chr1	191833718	191833718	*	0.00021597	0.0244254	-34.0968	Slc30a1	Nek2
chr3	104639252	104639252	*	0.000216164	0.0244327	0.924974	Slc16a1	NA
chr2	61816032	61816032	*	0.000219255	0.0246122	11.007	Slc4a10	Tbr1
chr19	38275267	38275267	*	0.000224371	0.0248674	-12.0832	Slc35g1	Lgi1
chr3	104639219	104639219	*	0.000230018	0.0252657	0.878906	Slc16a1	NA
chr6	6070339	6070339	*	0.000243651	0.0260192	6.17246	Slc25a13	Dync1i1
chr9	44384213	44384213	*	0.000244797	0.0261018	-19.6892	Slc37a4	Hyou1
chr4	150757704	150757704	*	0.000247213	0.0262457	-30.0676	Slc45a1	Errfi1
chr1	131963800	131963800	*	0.000248755	0.0263451	-23.5074	Slc45a3	Nucks1
chr10	81043041	81043041	*	0.000252726	0.0266153	-22.295	Slc39a3	Sgta
chr1	12992589	12992589	*	0.000255267	0.0267788	1.89994	Slco5a1	NA
chr5	52975574	52975574	*	0.000259211	0.0269807	-26.9503	Slc34a2	Anapc4
chr18	35625980	35625980	*	0.000262682	0.0271844	-35.5823	Slc23a1	Paip2
chr15	100451545	100451545	*	0.000263819	0.0272604	-25.7318	Slc11a2	Letmd1
chr19	6517050	6517050	*	0.000266203	0.0274039	-6.96783	Slc22a12	Nrxn2
chr8	5340712	5340712	*	0.0002672	0.0274664	-30.9209	Slc10a2	NA
chr18	35625983	35625983	*	0.000270561	0.0276817	-24.392	Slc23a1	Paip2
chr3	104638157	104638157	*	0.000274726	0.0278886	3.125	Slc16a1	NA
chr10	81043040	81043040	*	0.000274984	0.0278959	-21.3175	Slc39a3	Sgta
chr1	84934681	84934681	*	0.000278961	0.0281062	2.9444	Slc16a14	NA
chr7	74554450	74554450	*	0.000280482	0.028214	2.77135	Slco3a1	NA
chr4	149951367	149951367	*	0.000284893	0.0285024	-24.0818	Slc25a33	Spsb1
chr14	54781038	54781038	*	0.000288597	0.0286866	3.63627	Slc7a8	NA
chr15	96642098	96642098	*	0.000297321	0.0291814	5.67348	Slc38a1	NA
chr11	53979907	53979907	*	0.000303385	0.0295464	1.68878	Slc22a21	NA
chr6	35258706	35258706	*	0.000306095	0.0296661	-19.372	Slc13a4	Nup205
chr4	14643805	14643805	*	0.000312034	0.0300018	11.1593	Slc26a7	Lrrc69
chr1	46751559	46751559	*	0.000314629	0.0301301	4.52366	Slc39a10	Dnah7c
chr8	70892652	70892652	*	0.000315083	0.030158	4.44722	Slc5a5	NA
chr1	131963799	131963799	*	0.00031546	0.0301725	-22.4366	Slc45a3	Nucks1
chr6	35258735	35258735	*	0.000315782	0.03019	-17.6356	Slc13a4	Nup205
chr3	51209292	51209292	*	0.000318855	0.0303557	-15.9586	Slc7a11	Noct
chr14	54912548	54912548	*	0.000319062	0.0303577	1.51976	Slc22a17	NA
chr5	73071531	73071531	*	0.000322579	0.0305647	6.34894	Slc10a4	Fryl
chr2	61812190	61812190	*	0.000324437	0.0306573	5.08892	Slc4a10	Tbr1
chr19	5001785	5001785	*	0.000341557	0.0315661	5.35937	Slc29a2	Npas4
chr1	84934734	84934734	*	0.000342888	0.0316495	1.6	Slc16a14	NA
chr2	180395709	180395709	*	0.000345029	0.0317701	8.58718	Slco4a1	Gata5
chr17	85028573	85028573	*	0.000346432	0.0318608	-23.3009	Slc3a1	NA
chr12	102129303	102129303	*	0.000348917	0.0319879	3.05877	Slc24a4	NA
chr11	115164149	115164149	*	0.000351623	0.0321561	1.60183	Slc9a3r1	NA
chr4	45399893	45399893	*	0.000354949	0.0323365	-7.9975	Slc25a51	Dcaf10
chr18	35625935	35625935	*	0.000362412	0.0326843	-26.6595	Slc23a1	Paip2
chr11	115164199	115164199	*	0.00036264	0.0326852	1.59091	Slc9a3r1	NA
chr11	115164193	115164193	*	0.000363843	0.0327427	1.5873	Slc9a3r1	NA
chr11	115164202	115164202	*	0.000363843	0.0327427	1.5873	Slc9a3r1	NA
chr11	115164247	115164247	*	0.000363843	0.0327427	1.5873	Slc9a3r1	NA
chr11	115164163	115164163	*	0.000366365	0.0328568	1.5873	Slc9a3r1	NA
chr4	150757715	150757715	*	0.000368168	0.0329567	-26.3554	Slc45a1	Errfi1
chr11	3913525	3913525	*	0.000389727	0.0340496	0.829302	Slc35e4	Dusp18
chr11	109604247	109604247	*	0.000392275	0.034162	-16.9106	Slc16a6	Wipi1
chr11	53979863	53979863	*	0.000394154	0.0342455	1.20467	Slc22a21	NA
chr5	148399674	148399674	*	0.000396029	0.0343233	1.40406	Slc7a1	NA
chr11	113611914	113611914	*	0.00039613	0.0343247	-13.7395	Slc39a11	Sstr2
chr11	115630325	115630325	*	0.000402151	0.0346389	-6.45195	Slc25a19	NA
chr1	131963892	131963892	*	0.000410553	0.0350141	-17.1825	Slc45a3	Nucks1
chr3	153973550	153973550	*	0.00041161	0.0350575	2.92006	Slc44a5	NA
chr11	120947707	120947707	*	0.000412871	0.035122	7.778	Slc16a3	NA
chr11	120201542	120201542	*	0.000417184	0.0353434	-29.9766	Slc38a10	Bahcc1
chr2	129243932	129243932	*	0.000417198	0.0353434	10.8508	Slc20a1	Ckap2l
chr6	90619526	90619526	*	0.000424734	0.0356803	12.9444	Slc41a3	Iqsec1
chr15	97206639	97206639	*	0.00042583	0.0357317	-5.34275	Slc38a4	Pced1b
chr1	131963881	131963881	*	0.000430201	0.0359701	-15.0397	Slc45a3	Nucks1
chr9	44384212	44384212	*	0.000434967	0.0361658	-16.7302	Slc37a4	Hyou1
chr8	5340801	5340801	*	0.000436005	0.0362182	-27.959	Slc10a2	NA
chr11	78425361	78425361	*	0.000453939	0.0370231	-27.099	Slc13a2	NA
chr2	61816180	61816180	*	0.000461562	0.0373476	9.22084	Slc4a10	Tbr1
chr4	103263903	103263903	*	0.000466667	0.0375788	12.8788	Slc35d1	4921539E11Rik
chr10	19851236	19851236	*	0.000477616	0.0381498	5.9751	Slc35d3	NA
chr17	85028616	85028616	*	0.000480158	0.0382895	-29.676	Slc3a1	NA
chr4	150757716	150757716	*	0.000484738	0.0385253	-25.1398	Slc45a1	Errfi1
chr14	54912196	54912196	*	0.000493269	0.0389603	15.4705	Slc22a17	NA
chr2	122702257	122702257	*	0.000493794	0.0389856	1.0568	Slc30a4	NA
chr15	96642130	96642130	*	0.000493985	0.0389882	1.40252	Slc38a1	NA
chr2	61811949	61811949	*	0.000496185	0.039106	1.51965	Slc4a10	Tbr1
chr1	40681731	40681731	*	0.000497107	0.0391369	2.08328	Slc9a2	Mfsd9
chr1	131963631	131963631	*	0.000499456	0.0392473	-7.33961	Slc45a3	Nucks1
chr13	101524721	101524721	*	0.000501704	0.0393501	-11.8251	Slc30a5	Pik3r1
chr8	22451352	22451352	*	0.000503236	0.0394207	5.29851	Slc20a2	Mrps31
chr2	61815496	61815496	*	0.000503521	0.0394347	6.43501	Slc4a10	Tbr1
chr12	102129355	102129355	*	0.000505693	0.0395111	2.30439	Slc24a4	NA
chr8	95864173	95864173	*	0.000506062	0.0395315	-12.2671	Slc38a7	Got2
chr18	35625910	35625910	*	0.000506747	0.0395604	-29.0369	Slc23a1	Paip2
chr6	24348393	24348393	*	0.000507	0.0395744	-24.7614	Slc13a1	Iqub
chr3	153973513	153973513	*	0.000510257	0.0397103	2.64029	Slc44a5	NA
chr3	104639185	104639185	*	0.000528288	0.0405003	0.769231	Slc16a1	NA
chr11	109473845	109473845	*	0.000540557	0.0410178	1.43198	Slc16a6	Arsg
chr8	5340800	5340800	*	0.000540511	0.0410178	-30.0071	Slc10a2	NA
chr4	45430706	45430706	*	0.000541701	0.0410367	-10.83	Slc25a51	Shb
chr9	102935338	102935338	*	0.000543308	0.0411124	-7.6897	Slco2a1	Ryk
chr13	34344557	34344557	*	0.000551748	0.0415074	0.791557	Slc22a23	NA
chr2	61812010	61812010	*	0.000554443	0.0416149	5.87933	Slc4a10	Tbr1
chr18	35625955	35625955	*	0.000555564	0.0416551	-28.3602	Slc23a1	Paip2
chr12	73355521	73355521	*	0.000563211	0.0420079	-16.1632	Slc38a6	Tmem30b
chr17	54298772	54298772	*	0.000565277	0.0420753	2.6153	Slc5a7	NA
chr15	96641186	96641186	*	0.000569646	0.0422203	4.9078	Slc38a1	NA
chr3	88443112	88443112	*	0.000572561	0.0423398	-6.78295	Slc25a44	Sema4a
chr11	113467605	113467605	*	0.000574365	0.0423922	-9.47863	Slc39a11	Sox9
chr17	12689093	12689093	*	0.000575585	0.042437	-16.3689	Slc22a1	Igf2r
chr6	35289166	35289166	*	0.000575518	0.042437	-26.7985	Slc13a4	Nup205
chr13	34344548	34344548	*	0.000578018	0.0425193	0.797166	Slc22a23	NA
chr4	150757703	150757703	*	0.000578188	0.0425198	-31.7416	Slc45a1	Errfi1
chr5	88887055	88887055	*	0.000585168	0.0427312	1.23967	Slc4a4	NA
chr15	96641217	96641217	*	0.000590188	0.042928	5.4585	Slc38a1	NA
chr3	153973638	153973638	*	0.000592726	0.0430163	2.09189	Slc44a5	NA
chr8	70892651	70892651	*	0.000594562	0.0430956	19.0943	Slc5a5	NA
chr15	73646335	73646335	*	0.00060362	0.0435424	-17.6896	Slc45a4	Gpr20
chr6	141601107	141601107	*	0.000621357	0.0442558	18.3065	Slco1b2	Slco1c1
chr17	54298724	54298724	*	0.000621767	0.0442656	2.72168	Slc5a7	NA
chr10	60816979	60816979	*	0.000624907	0.0443874	-15.3309	Slc29a3	Unc5b
chr3	153973543	153973543	*	0.000626486	0.0444153	2.39703	Slc44a5	NA
chr15	100451532	100451532	*	0.00062813	0.0444719	-26.0102	Slc11a2	Letmd1
chr5	52975564	52975564	*	0.000630925	0.0445627	-19.806	Slc34a2	Anapc4
chr4	53441018	53441018	*	0.000631707	0.0445884	1.04046	Slc44a1	NA
chr17	12689154	12689154	*	0.000658315	0.045577	-24.3549	Slc22a1	Igf2r
chr11	113192393	113192393	*	0.000659061	0.0456014	-44.8407	Slc39a11	Sox9
chr7	16782280	16782280	*	0.000669424	0.0459934	1.19999	Slc1a5	NA
chr18	35625896	35625896	*	0.000670912	0.046045	-37.9775	Slc23a1	Paip2
chr11	113192394	113192394	*	0.00067609	0.0462362	-27.5968	Slc39a11	Sox9
chr4	150772538	150772538	*	0.000679851	0.0464309	-22.8493	Slc45a1	Errfi1
chr18	35625936	35625936	*	0.000684671	0.0465712	-40.8987	Slc23a1	Paip2
chr1	185455213	185455213	*	0.000690006	0.04676	1.32075	Slc30a10	NA
chr5	73071452	73071452	*	0.00068997	0.04676	14.6013	Slc10a4	Fryl
chr8	46291377	46291377	*	0.000695041	0.0469382	-3.50909	Slc25a4	Helt
chr2	61812030	61812030	*	0.000697021	0.0469928	1.61973	Slc4a10	Tbr1
chr12	80999185	80999185	*	0.000697858	0.0470232	3.23372	Slc10a1	Smoc1
chr6	121310320	121310320	*	0.000702092	0.047184	-17.1707	Slc6a12	Slc6a13
chr15	52277501	52277501	*	0.000705797	0.0473156	-9.32987	Slc30a8	Aard
chr4	45458165	45458165	*	0.000705615	0.0473156	-9.23834	Slc25a51	Shb
chr4	87230242	87230242	*	0.000706787	0.0473596	3.30977	Slc24a2	NA
chr2	61815712	61815712	*	0.000715387	0.047685	2.2552	Slc4a10	Tbr1
chr13	38960319	38960319	*	0.000723533	0.048023	0.679694	Slc35b3	NA
chr4	45399721	45399721	*	0.000724006	0.0480273	-4.56473	Slc25a51	Dcaf10
chr6	6184269	6184269	*	0.000733373	0.0483883	-21.7366	Slc25a13	Dync1i1
chr4	150646896	150646896	*	0.000741125	0.0486502	-12.2519	Slc45a1	Rere
chr12	108827279	108827279	*	0.000743262	0.0487488	-15.3049	Slc25a29	Yy1
chr2	61812045	61812045	*	0.000759052	0.0492869	3.80025	Slc4a10	Tbr1
chr2	126521978	126521978	*	0.000767891	0.0496505	-39.8494	Slc27a2	Atp8b4
chr2	165473091	165473091	*	0.00077568	0.0499394	2.22075	Slc13a3	NA
chr7	13006726	13006726	*	0.00077666	0.049972	-11.6667	Slc27a5	Zbtb45
chr6	39256879	39256879	*	1.88e-09	6.36e-06	3.0137	Kdm7a	Slc37a3
chr11	112810521	112810521	*	2.39e-08	4.17e-05	5.34092	Sox9	Slc39a11
chr2	152029655	152029655	*	8.55e-08	0.000108526	5.17598	Scrt2	Slc52a3
chr10	77099500	77099500	*	2.18e-07	0.000211496	-10.7923	Col18a1	Slc19a1
chr1	164268448	164268448	*	2.79e-07	0.000255006	-10.718	Ccdc181	Slc19a2
chr15	96906470	96906470	*	3.08e-07	0.00027488	-7.34799	Gm8888	Slc38a4
chr8	105348885	105348885	*	1.02e-06	0.000699795	3.51818	Fhod1	Slc9a5
chr11	115181433	115181433	*	1.09e-06	0.000742117	-19.2861	Nat9	Slc9a3r1
chr11	61302281	61302281	*	1.32e-06	0.000852045	-13.9693	Aldh3a2	Slc47a2
chr9	78488806	78488806	*	1.95e-06	0.00113958	-6.37467	Eef1a1	Slc17a5
chr10	103518983	103518983	*	2.21e-06	0.0012374	-9.8433	Gm21293	Slc6a15
chr11	120185143	120185143	*	2.5e-06	0.00135523	5.39959	Bahcc1	Slc38a10
chr11	120519987	120519987	*	2.78e-06	0.00147039	-17.8261	Gcgr	Slc25a10
chr19	6428268	6428268	*	2.9e-06	0.00151827	1.49013	Nrxn2	Slc22a12
chr4	133400164	133400164	*	3.8e-06	0.00184804	-7.76932	Fam46b	Slc9a1
chr10	117740891	117740891	*	5.15e-06	0.00231381	-29.7962	Mdm2	Slc35e3
chr6	114041629	114041629	*	5.52e-06	0.00244662	9.21862	Atp2b2	Slc6a11
chr11	120185023	120185023	*	5.72e-06	0.00249365	4.39629	Bahcc1	Slc38a10
chr5	24427610	24427610	*	6.14e-06	0.00262294	-13.2387	Cdk5	Slc4a2
chr11	115181434	115181434	*	6.44e-06	0.00270557	-12.6372	Nat9	Slc9a3r1
chr12	56700420	56700420	*	7.91e-06	0.00315559	5.06894	Pax9	Slc25a21
chr7	74235499	74235499	*	1.27e-05	0.00435078	-4.3771	St8sia2	Slco3a1
chr4	108019748	108019748	*	2.13e-05	0.00614134	-28.6306	Podn	Slc1a7
chr3	88420740	88420740	*	2.37e-05	0.00653504	-21.3369	Pmf1	Slc25a44
chr1	99203189	99203189	*	2.72e-05	0.00713435	-8.70916	Cntnap5b	Slco6d1
chr9	95269217	95269217	*	3.08e-05	0.00772415	-4.84713	Chst2	Slc9a9
chr10	77091192	77091192	*	3.85e-05	0.00888286	-30.9264	Col18a1	Slc19a1
chr10	117740905	117740905	*	4.05e-05	0.0091835	-4.67005	Mdm2	Slc35e3
chr11	120122192	120122192	*	4.31e-05	0.0095494	-5.10281	Ndufaf8	Slc38a10
chr10	117740906	117740906	*	4.92e-05	0.0103204	-8.09566	Mdm2	Slc35e3
chr16	45158618	45158618	*	4.96e-05	0.0103515	0.769231	Atg3	Slc35a5
chr2	152029577	152029577	*	5.08e-05	0.0105104	0.785024	Scrt2	Slc52a3
chr19	8292215	8292215	*	5.09e-05	0.0105152	-8.48672	Slc22a29	Slc22a30
chr3	88420705	88420705	*	5.16e-05	0.01061	-17.8546	Pmf1	Slc25a44
chr11	120185021	120185021	*	5.17e-05	0.010616	3.80628	Bahcc1	Slc38a10
chr19	43616514	43616514	*	5.23e-05	0.0106941	8.30308	Nkx2-3	Slc25a28
chr2	158614036	158614036	*	5.47e-05	0.0109908	2.55773	Actr5	Slc32a1
chr11	55282009	55282009	*	5.49e-05	0.011012	-10.7361	Fat2	Slc36a1
chr15	96566939	96566939	*	5.55e-05	0.0110721	14.2228	Scaf11	Slc38a1
chr17	12423784	12423784	*	5.68e-05	0.0112176	-10.1063	Plg	Slc22a3
chr3	88420603	88420603	*	6.42e-05	0.0120499	-18.5808	Pmf1	Slc25a44
chr3	88420746	88420746	*	6.54e-05	0.0121731	-17.3899	Pmf1	Slc25a44
chr5	142764539	142764539	*	7.36e-05	0.0131104	-15.0061	Tnrc18	Slc29a4
chr10	53195045	53195045	*	7.81e-05	0.0135567	-8.72722	Pln	Slc35f1
chr13	58472042	58472042	*	8.01e-05	0.0137497	5.82733	Rmi1	Slc28a3
chr4	134371523	134371523	*	8.01e-05	0.0137497	5.25477	Extl1	Slc30a2
chr5	120560375	120560375	*	8.2e-05	0.0139425	-7.60518	Tpcn1	Slc8b1
chr2	152029588	152029588	*	8.59e-05	0.0143492	1.46382	Scrt2	Slc52a3
chr5	120582268	120582268	*	8.62e-05	0.0143895	13.5862	Tpcn1	Slc8b1
chr11	53967513	53967513	*	8.85e-05	0.0146028	-11.2479	Slc22a5	Slc22a21
chr10	77091184	77091184	*	9.21e-05	0.0149283	-28.2633	Col18a1	Slc19a1
chr10	117739103	117739103	*	9.36e-05	0.015055	-13.7123	Mdm2	Slc35e3
chr11	112987868	112987868	*	9.96e-05	0.0156691	-11.0912	Sox9	Slc39a11
chr16	45158578	45158578	*	0.00010097	0.0157854	0.702427	Atg3	Slc35a5
chr10	117740890	117740890	*	0.000103056	0.0159844	-13.9206	Mdm2	Slc35e3
chr10	77091169	77091169	*	0.000103778	0.0160341	-31.9039	Col18a1	Slc19a1
chr10	77091170	77091170	*	0.000104024	0.0160497	-25.8703	Col18a1	Slc19a1
chr17	34032457	34032457	*	0.000105884	0.0162165	2.63158	H2-Ke6	Slc39a7
chr3	135341814	135341814	*	0.000106289	0.0162448	-6.06388	Slc9b1	Slc9b2
chr5	53199712	53199712	*	0.000107928	0.0163874	-27.1845	Sel1l3	Slc34a2
chr7	16140933	16140933	*	0.000116179	0.0170875	-4.20097	Meis3	Slc8a2
chr5	142764526	142764526	*	0.0001184	0.017289	-7.51825	Tnrc18	Slc29a4
chr17	12405627	12405627	*	0.000119476	0.0173858	-7.43268	Plg	Slc22a3
chr10	117739124	117739124	*	0.000122829	0.017672	-14.3574	Mdm2	Slc35e3
chr10	117739122	117739122	*	0.000147512	0.0195984	-16.9481	Mdm2	Slc35e3
chr10	77091183	77091183	*	0.000162144	0.0207921	-35.3992	Col18a1	Slc19a1
chr11	115181787	115181787	*	0.000166251	0.0210872	-8.84848	Nat9	Slc9a3r1
chr10	53167432	53167432	*	0.000187326	0.0225796	-6.53153	Pln	Slc35f1
chr3	109307790	109307790	*	0.000197154	0.0232302	-28.1278	Vav3	Slc25a24
chr14	70323945	70323945	*	0.000200529	0.0234173	-32.3792	Ppp3cc	Slc39a14
chr6	39295668	39295668	*	0.000220799	0.024687	7.91746	Kdm7a	Slc37a3
chr9	78488807	78488807	*	0.000221551	0.0247301	-11.8039	Eef1a1	Slc17a5
chr5	127242989	127242989	*	0.00022518	0.024923	4.38097	Tmem132c	Slc15a4
chr17	12418819	12418819	*	0.000225441	0.0249417	-12.9629	Plg	Slc22a3
chr13	73816164	73816164	*	0.000234426	0.0255231	-20.839	Nkd2	Slc12a7
chr4	133374973	133374973	*	0.000235228	0.0255614	-11.7227	Fam46b	Slc9a1
chr10	127170951	127170951	*	0.000236419	0.0256256	-14.0942	B4galnt1	Slc26a10
chr3	88420595	88420595	*	0.000236373	0.0256256	-14.6557	Pmf1	Slc25a44
chr2	158613954	158613954	*	0.000242424	0.025951	4.54222	Actr5	Slc32a1
chr12	56697014	56697014	*	0.000248863	0.0263451	1.96305	Pax9	Slc25a21
chr11	115618667	115618667	*	0.000250383	0.026444	-27.6279	Mif4gd	Slc25a19
chr3	121449820	121449820	*	0.00025875	0.0269492	-16.7711	Cnn3	Slc44a3
chr8	94360414	94360414	*	0.000262857	0.0271955	-15.1735	Herpud1	Slc12a3
chr10	77091200	77091200	*	0.000267621	0.0274993	-19.5312	Col18a1	Slc19a1
chr3	88420670	88420670	*	0.00027159	0.0277282	-26.1498	Pmf1	Slc25a44
chr10	77091191	77091191	*	0.000276957	0.027975	-37.4843	Col18a1	Slc19a1
chr10	77008293	77008293	*	0.000281112	0.0282424	-11.5064	Pcbp3	Slc19a1
chr12	56700512	56700512	*	0.000304724	0.0296039	4.00296	Pax9	Slc25a21
chr7	49912103	49912103	*	0.000308873	0.0298321	3.506	Nell1	Slc6a5
chr15	97830567	97830567	*	0.000309476	0.0298619	-11.91	Hdac7	Slc48a1
chr12	31538005	31538005	*	0.000310513	0.0299274	-9.89817	Cbll1	Slc26a4
chr3	88420669	88420669	*	0.000328855	0.0308985	-28.8766	Pmf1	Slc25a44
chr5	142794776	142794776	*	0.000330593	0.0310003	-18.4667	Tnrc18	Slc29a4
chr8	40899046	40899046	*	0.000332585	0.0311014	-29.1209	Pdgfrl	Slc7a2
chr19	6428333	6428333	*	0.000352387	0.0321985	2.11075	Nrxn2	Slc22a12
chr14	54366723	54366723	*	0.000358611	0.0324841	-33.9853	Oxa1l	Slc7a7
chr4	133421557	133421557	*	0.000362533	0.0326843	4.46999	Fam46b	Slc9a1
chr14	70323837	70323837	*	0.00036488	0.0327841	-28.4454	Ppp3cc	Slc39a14
chrX	20060616	20060616	*	0.000367193	0.0328948	4.71073	Chst7	Slc9a7
chr6	39256955	39256955	*	0.000368384	0.0329723	1.48699	Kdm7a	Slc37a3
chr12	80992117	80992117	*	0.000390608	0.0340747	-12.057	Smoc1	Slc10a1
chr8	40899139	40899139	*	0.000391881	0.0341416	-52.2798	Pdgfrl	Slc7a2
chr4	86933363	86933363	*	0.00039303	0.0341886	-16.5617	Acer2	Slc24a2
chr10	127171245	127171245	*	0.000394263	0.0342455	-16.8422	B4galnt1	Slc26a10
chr10	117739123	117739123	*	0.00040961	0.0349705	-14.851	Mdm2	Slc35e3
chr10	77091199	77091199	*	0.000418775	0.0354242	-30.0982	Col18a1	Slc19a1
chr6	114094758	114094758	*	0.000429472	0.0359333	11.4561	Atp2b2	Slc6a11
chr17	57039061	57039061	*	0.000429585	0.0359354	8.71007	Khsrp	Slc25a41
chr8	40899130	40899130	*	0.000455604	0.0371211	-40.9801	Pdgfrl	Slc7a2
chr4	86930961	86930961	*	0.00045921	0.0372451	7.1456	Acer2	Slc24a2
chr2	122415856	122415856	*	0.000469735	0.0376833	6.60166	Shf	Slc28a2
chr10	77021734	77021734	*	0.000471822	0.0378135	-6.37785	Pcbp3	Slc19a1
chr18	58202381	58202381	*	0.00047737	0.0381369	-10.8524	Fbn2	Slc12a2
chr16	33576543	33576543	*	0.000500506	0.0392903	-27.942	Heg1	Slc12a8
chr3	121440167	121440167	*	0.000543854	0.0411419	-16.4054	Cnn3	Slc44a3
chr2	62410425	62410425	*	0.000552726	0.0415618	-9.37575	Dpp4	Slc4a10
chr9	119166776	119166776	*	0.000560756	0.0418902	-7.04687	Acaa1b	Slc22a14
chr12	80990680	80990680	*	0.000574957	0.0424204	-8.99647	Smoc1	Slc10a1
chr13	73816173	73816173	*	0.000576866	0.0424763	-20.5002	Nkd2	Slc12a7
chr19	38481316	38481316	*	0.000580903	0.0425816	1.50862	Plce1	Slc35g1
chr14	51905448	51905448	*	0.000586083	0.0427602	-32.714	Ndrg2	Slc39a2
chr15	100755184	100755184	*	0.000585952	0.0427602	9.23404	Galnt6	Slc4a8
chr14	70323843	70323843	*	0.000586614	0.0427732	-21.3145	Ppp3cc	Slc39a14
chr15	96593156	96593156	*	0.000592578	0.0430155	-20.1068	Scaf11	Slc38a1
chr6	141601107	141601107	*	0.000621357	0.0442558	18.3065	Slco1b2	Slco1c1
chr14	70323844	70323844	*	0.000639743	0.0448689	-17.2199	Ppp3cc	Slc39a14
chr15	96593121	96593121	*	0.000656647	0.0455038	-17.1347	Scaf11	Slc38a1
chr3	121449819	121449819	*	0.000665686	0.0458343	-19.4484	Cnn3	Slc44a3
chr16	45518814	45518814	*	0.000680757	0.0464615	-4.44416	Gm609	Slc9c1
chr5	147923774	147923774	*	0.000683833	0.0465542	-15.4374	Mtus2	Slc46a3
chr17	45569760	45569760	*	0.000684329	0.0465695	-14.3919	Hsp90ab1	Slc35b2
chr10	70267524	70267524	*	0.000695994	0.0469725	-5.76383	Fam13c	Slc16a9
chr6	121310320	121310320	*	0.000702092	0.047184	-17.1707	Slc6a12	Slc6a13
chr10	77091204	77091204	*	0.000715162	0.047685	-18.584	Col18a1	Slc19a1
chr2	158616165	158616165	*	0.000716814	0.0477546	3.88517	Actr5	Slc32a1
chr16	45158639	45158639	*	0.000719726	0.0478885	0.564573	Atg3	Slc35a5
chr17	12418798	12418798	*	0.000734945	0.0484287	-19.6488	Plg	Slc22a3
chr15	100781269	100781269	*	0.000752783	0.0490924	-8.02694	Scn8a	Slc4a8
chr11	112987905	112987905	*	0.000755931	0.0491775	-15.5641	Sox9	Slc39a11
chr10	60750540	60750540	*	0.000760859	0.0493608	-4.6549	Cdh23	Slc29a3
chr4	134366247	134366247	*	0.000761677	0.0494021	-15.5844	Extl1	Slc30a2
chr8	40899156	40899156	*	0.000770405	0.0497338	-46.6331	Pdgfrl	Slc7a2
